# Supplementary material for: Exome Analysis of Two Limb-Girdle Muscular Dystrophy Families: Mutations Identified and Challenges Encountered
Source: PLoS One. 2012 Nov 14;7(11):e48864. doi: 10.1371/journal.pone.0048864 (PMC3498247; doi:10.1371/journal.pone.0048864)
Supplement: Table S2 — Set of genes known to be involved in muscle disease used for exome variant filtering and coverage analysis. * Coverage examined by Dias et al. (XLSX) [file pone.0048864.s002.xlsx]

## Sheet: Sheet1
Table S2. Set of genes known to be involved in muscle disease used for exome variant filtering and coverage analysis.
						% CCDS+splice bases failed
Gene Symbol	Gene Name	Known muscle disorders involved	%CCDS+splice bases failed	CCDS+splice bases failed	CCDS+splice bases in gene	All cases	LGMD2359 II:2	LGMD2359 II:7	LGMD2359 III:4	LGMD2692 II:3	LGMD2692 II:8
ABCC9	ATP-binding cassette, subfamily C, member 9	Familial atrial fibrillation 12[1]; Dilated cardiomyopathy 1O[2]	0.718391	40	5568	0.718391	1.02371	0.736351	0.718391	0.77227	0.951868
ACTA1*	Actin, alpha, skeletal muscle 1	Nemaline Myopathy[3]; Congenital myopathy with cores[4]; Congenital fiber-type disproportion myopathy[5]	1.91388	24	1254	1.91388	11.1643	9.33014	2.63158	3.74801	11.244
ACTC1	Actin, alpha, cardiac muscle	Atrial septal defect 5 [6]; Cardiomyopathy, dilated, 1R [7]; Cardiomyopathy, familial hypertrophic, 11 [8]; Left ventricular noncompaction 4[9]	0.478469	6	1254	0.478469	4.86443	0.797448	0.558214	3.11005	4.22648
ACTN2	Actinin, alpha-2	Dilated cardiomyopathy 1AA[10]	4.25121	132	3105	4.25121	5.37842	5.89372	5.47504	8.05153	14.0419
ANKRD1	Ankyrin repeat domain-containing 1	Dilated cardiomyopathy[11]; Hypertrophic cardiomyopathy[12]	2.10526	24	1140	2.10526	2.7193	2.80702	3.59649	3.77193	2.10526
ANO5*	Anoctamin 5	LGMD2L[13]; Miyoshi muscular dystrophy[13]	2.54557	81	3182	2.54557	2.54557	2.577	2.54557	2.54557	2.577
BAG3*	BCL2-associated athanogene 3	Myofibrillar myopathy[14]; Dilated cardiomyopathy 1HH[15]	6.63717	120	1808	6.63717	11.2832	11.3385	11.3938	6.69248	11.3385
BIN1*	Bridging integrator 1	Centronuclear myopathy[16]	30.1751	672	2227	30.1751	52.7616	42.2991	46.8792	48.5406	64.0772
CAPN3*	Calpain 3	LGMD2A[17]	4.37882	129	2946	4.37882	6.14392	4.61643	4.61643	8.52003	15.852
CAV3*	Caveolin 3	LGMD1C[18]; Rippling muscle disease[19]; Distal myopathy with reduced caveolin-3[20]; Familial hypertrophic cardiomyopathy[21]	0.403226	2	496	0.403226	3.02419	0.403226	2.01613	0.806452	13.1048
CFL2*	Cofilin 2	Nemaline Myopathy[22]	4.4702	27	604	4.4702	4.63576	4.63576	4.4702	4.4702	4.4702
CNTN1*	Contactin 1	Lethal infantile congenital myopathy[23]	0.653966	23	3517	0.653966	0.653966	0.653966	0.653966	0.653966	0.6824
COL6A1*	Collagen, type VI, alpha-1	Bethlem myopathy[24]; Autosomal dominant LGMD[25]; Ullrich congenital muscular dystrophy[26]	29.2052	1106	3787	29.2052	42.8307	40.2165	44.9696	37.3911	53.446
COL6A2*	Collagen, type VI, alpha-2	Bethlem myopathy[24]; Ullrich congenital muscular dystrophy[27]; Autosomal recessive myosclerosis[28]	21.5295	853	3962	21.5295	36.9006	35.4114	36.1938	33.5184	46.6683
COL6A3*	Collagen, type VI, alpha-3	Bethlem myopathy[29]; Ullrich congenital muscular dystrophy[30]	0.919452	96	10441	0.919452	2.8254	2.13581	1.81017	3.35217	2.83498
CRYAB*	Crystallin, alpha-B	Myofibrillar myopathy[31,32]	37.9252	223	588	37.9252	37.9252	37.9252	37.9252	37.9252	37.9252
CSRP3	Cysteine- and glycine-rich protein 3	Dilated cardiomyopathy 1M[33]; Hypertrophic cardiomyopathy 12[34]	0.729927	5	685	0.729927	0.729927	0.729927	0.729927	0.729927	0.875912
DES*	Desmin	Myofibrillar myopathy[35,36]; Familial dilated cardiomyopathy (CMD1I)[37]; Neurogenic scapuloperoneal syndrome, Kaeser type[38]	34.6516	552	1593	34.6516	35.7188	38.0414	39.7991	38.4181	40.3641
DMD*	Dystrophin	Duchenne muscular dystrophy[39,40,41]; Becker muscular dystrophy[42]; Dilated cardiomyopathy 3B[43]	1.12474	144	12803	1.12474	6.58439	4.70202	7.6857	12.3799	2.35101
DNAJB6	DNAJ/HSP40 homolog, subfamily B, member 6	LGMD1E[44,45]	19.6488	235	1196	19.6488	19.6488	19.7324	19.6488	22.7425	19.8161
DNM2*	Dynamin 2	Centronuclear myopathy[46]; Dominant intermediate Charcot-Marie-Tooth disease[47]	13.1892	421	3192	13.1892	17.6692	13.6591	15.4449	13.8158	20.9273
DPM3*	Dolichyl-phosphate mannosyltransferase 3	Congenital disorder of glycosylation type IO[48]	0.257069	1	389	0.257069	0.257069	1.02828	0.514139	5.39846	33.6761
DSC2	Desmocollin 2	Arrhythmogenic right ventricular dysplasia 11[49]	3.40688	105	3082	3.40688	3.40688	3.40688	3.40688	3.56911	3.53666
DSG2	Desmoglein 2	Arrhythmogenic right ventricular dysplasia 10[50]; Dilated cardiomyopathy 1BB[51]	2.16024	79	3657	2.16024	2.18759	2.16024	2.16024	2.18759	2.16024
DSP	Desmoplakin	Arrhythmogenic right ventricular dysplasia 8[52]; Dilated cardiomyopathy[53]	2.34169	213	9096	2.34169	2.34169	2.34169	2.37467	2.34169	2.58355
DYSF*	Dysferlin	LGMD2B[54]Miyoshi myopathy[54]; Distal myopathy with anterior tibial onset[54]	9.88235	756	7650	9.88235	16.3791	14.3922	15.4641	18.8105	24.7059
EMD*	Emerin	Emery-Dreifuss muscular dystrophy, X-linked[55]	12.0904	107	885	12.0904	14.5763	22.5989	12.2034	12.3164	12.2034
EYA4	Eyes absent 4	Dilated cardiomyopathy IJ[56]	0.826105	20	2421	0.826105	0.908715	0.826105	0.86741	0.826105	0.950021
FHL1*	Four-and-a-half lim domains 1	Scapuloperoneal myopathy[57]; X-linked myopathy with postural muscle atrophy[58] ;X-linked myopathy with reducing bodies[59]; Emery-Dreifuss muscular dystrophy-6[60]	3.58232	47	1312	3.58232	3.58232	5.25915	6.70732	9.98476	4.95427
FKRP*	Fukutin-related protein	Congenital muscular dystrophy-dystroglycanopathy with brain and eye anomalies 5 (MDDGA5; Walker-Warburg syndrome; muscle-eye-brain disease)[61]; Congenital muscular dystrophy- dystroglycanopathy with or without mental retardation 5 (MDDGB5)[62]; LGMD2I (MDDGC5)[62]	88.5942	1336	1508	88.5942	97.3475	100	95.1592	93.0371	100
FKTN*	Fukutin	Congenital muscular dystrophy-dystroglycanopathy with brain and eye anomalies 4 (MDDGA4; Fukuyama congenital muscular dystrophy; Walker-Warburg syndrome; muscle-eye-brain disease)[63]; Congenital muscular dystrophy-dystroglycanopathy without mental retardation 4 (MDDGB4)[64]; LGMD2M (MDDGC4)[65]; Dilated cardiomyopathy 1X[66]	3.23182	52	1609	3.23182	3.23182	3.23182	3.23182	3.23182	3.23182
FLNA	Filamin A	Cardiac valvular dystrophy[67]	6.13462	545	8884	6.13462	18.6403	12.6632	16.1526	12.1454	8.31833
FLNC*	Filamin C	Myofibrillar myopathy[68]; Distal myopathy-4[69]	3.04224	278	9138	3.04224	13.0991	7.64938	12.4316	8.2622	29.5798
FRG1	FSHD region gene 1	Possibly involved in FSHD pathogenesis[70]	0.940439	9	957	0.940439	1.35841	1.35841	1.25392	4.17973	10.1358
GAA	Glucosidase, alpha, acid	Glycogen storage disease II[71]	15.406	499	3239	15.406	32.9423	23.8654	28.9287	19.7592	41.4017
GNE*	UDP-N-acetylglycosamine 2-epimerase/N-acetylmannosamine kinase	Inclusion body myopathy[72]; Nonaka myopathy[73]	0.461538	12	2600	0.461538	2.15385	0.5	0.461538	3.61538	3.80769
ISCU*	Iron-sulfur cluster scaffold, E.coli, homolog of	Hereditary myopathy with lactic acidosis[74]	20.9653	139	663	20.9653	23.6802	21.5686	22.7753	25.0377	21.1161
ITGA7*	Integrin, alpha-7	Congenital muscular dystrophy[75]	8.09602	344	4249	8.09602	18.2631	11.132	14.2857	19.2751	20.3577
JUP	Junction plakoglobin	Arrhythmogenic right ventricular cardiomyopathy[76]	25.3002	632	2498	25.3002	40.0721	28.3827	36.5092	42.3139	47.9183
KBTBD13*	Kelch repeat and BTB/POZ domains-containing protein 13	Nemaline myopathy[77]	69.1482	966	1397	69.1482	87.5447	84.5383	80.6729	72.0115	94.1303
KLHL9	Kelch-like 9	Distal myopathy[78]	0.0533618	1	1874	0.0533618	0.0533618	0.0533618	0.0533618	0.0533618	0.0533618
LAMA2*	Laminin, alpha 2	Merosin-deficient congenital muscular dystrophy[79]	1.8371	196	10669	1.8371	1.92145	1.85584	1.95895	1.94957	2.00581
LAMP2*	Lysosome-associated membrane protein 2	Danon disease[80]	0.633641	11	1736	0.633641	4.03226	6.33641	4.37788	6.2788	0.691244
LARGE*	Acetylglucosaminyltransferase-like protein	Congenital muscular dystrophy-dystroglycanopathy with mental retardation 5 (MDDGB6; congenital muscular dystrophy 1B) [81]; Congenital muscular dystrophy-dystroglycanopathy with brain and eye anomalies 6 (MDDGA6)[82]	0.548804	14	2551	0.548804	1.09761	1.09761	1.96002	3.80243	7.95766
LDB3*	Lim domain-binding 3	ZASP-related myofibrillar myopathy[83]; Dilated cardiomyopathy 1C[84]; Left ventricular noncompaction 3[85]	0.919378	26	2828	0.919378	7.35502	8.13296	2.82885	2.93494	12.6945
LMNA*	Lamin A/C	LGMD1B[86]Emery-Dreifuss muscular dystrophy 2[87]; Congenital muscular dystrophy[88]; Dilated cardiomyopathy 1A[89]; Charcot-Marie-Tooth Disease Type 2B1[90]	21.5869	487	2256	21.5869	29.2996	25.9309	32.8014	36.5691	66.7996
MATR3*	Matrin 3	Distal myopathy type 2 (with vocal cord and pharyngeal weakness)[91]	2.83541	82	2892	2.83541	2.86999	2.83541	2.83541	2.83541	2.86999
MTM1*	Myotubularin	X-linked myotubular myopathy[92]	1.57744	33	2092	1.57744	7.07457	5.06692	6.97897	7.02677	3.48948
MYBPC3*	Myosin-binding protein C, cardiac	Cardiomyopathy with skeletal myopathy[93]Familial hypertrophic cardiomyopathy 4[94]	19.2231	866	4505	19.2231	32.6526	27.4806	30.1665	29.7669	43.6404
MYF6*	Myogenic factor 6	Centronuclear myopathy[95]	0.380228	3	789	0.380228	0.380228	0.380228	0.380228	0.380228	0.760456
MYH2*	Myosin heavy chain 2, skeletal muscle, adult	Inclusion body myopathy 3[96]	0.576981	38	6586	0.576981	0.607349	0.592165	0.576981	0.576981	0.607349
MYH6	Myosin heavy chain 6, cardiac muscle A	Dilated cardiomyopathy 1EE[97]; Hypertrophic cardiomyopathy 14[98]; Atrial septal defect 3[99]	1.15854	76	6560	1.15854	2.54573	2.07317	1.3872	2.10366	2.48476
MYH7*	Myosin heavy chain 7, cardiac muscle, beta	Laing distal myopathy[100]; Myosin storage myopathy[101]; Scapuloperoneal syndrome[102]; Left ventricular noncompaction[9]; Dilated cardiomyopathy[103]; Familial hypertrophic cardiomyopathy[104]	0.578563	38	6568	0.578563	1.30938	0.609013	0.91352	0.943971	2.51218
MYL2	Myosin light chain 2, regulatory, cardiac, slow	Familial hypertrophic cardiomyopathy 10[105]	1.09204	7	641	1.09204	1.09204	1.09204	1.09204	1.09204	3.27613
MYL3	Myosin light chain 3, alkali, ventricular, skeletal, slow	Familial hypertrophic cardiomyopathy 8[105]	0.847458	6	708	0.847458	0.847458	0.847458	0.847458	0.847458	0.847458
MYOT*	Titin immunoglobulin domain protein	LGMD1A[106]; Myotilin-related myofibrillar myopathy[107]Spheroid body myopathy[108]	0.536673	9	1677	0.536673	0.536673	0.536673	0.536673	0.536673	0.536673
MYPN	Myopalladin	Dilated cardiomyopathy[109]	0.437486	19	4343	0.437486	0.437486	0.437486	0.437486	0.460511	0.506562
NEB*	Nebulin	Nemaline Myopathy[110]	13.6812	4009	29303	13.6812	14.5105	13.8552	15.5001	15.35	14.9268
NEXN	Nexilin, rat, homolog of	Dilated cardiomyopathy 1CC[111]; Familial hypertrophic cardiomyopathy 20[112]	0.529101	12	2268	0.529101	0.529101	0.529101	0.529101	0.529101	1.41093
PABPN1*	Polyadenylate-binding protein, nuclear, 1	Oculopharyngeal muscular dystrophy[113]	32.705	347	1061	32.705	35.6268	35.6268	44.3921	45.3346	48.3506
PKP2	Plakophilin 2	Arrhythmogenic right ventricular dysplasia[114]	7.62133	223	2926	7.62133	9.02256	9.5352	8.78332	7.82638	9.26179
PLEC*	Plectin 1	Congenital Muscular Dystrophy with Familial Junctional Epidermolysis Bullosa[115]; Autosomal recessive LGMD[116]; Congenital myasthenic syndrome associated with epidermolysis bullosa[117]	38.2641	5934	15508	38.2641	51.6185	47.4723	55.4166	42.8424	52.1215
PLN	Phosholamban	Dilated cardiomyopathy 1P[118]; Familial hypertrophic cardiomyopathy 18[119]	0.558659	1	179	0.558659	0.558659	0.558659	0.558659	0.558659	0.558659
POMGNT1*	Protein O-mannose beta-1,2-N-Acetylglucosaminyltransferase	Congenital muscular dystrophy-dystroglycanopathy with brain and eye anomalies 3 (MDDGA3; Muscle-eye-brain disease)[120]; LGMD2M[121]; Congenital muscular dystrophy-dystroglycanopathy with mental retardation 3 (MDDGB3)[64]	0.873908	21	2403	0.873908	3.95339	0.998752	0.915522	2.08073	1.58136
POMT1*	Protein O-mannosyltransferase 1	Congenital muscular dystrophy-dystroglycanopathy with brain and eye anomalies 1 (MDDGA1; Walker-Walker syndrome; Muscle-eye-brain disease)[122]; Congenital muscular dystrophy-dystroglycanopathy with mental retardation 1 (MDDGB1)[123]; LGMD2K[124]	6.66921	175	2624	6.66921	15.7393	10.2134	11.7378	16.1204	23.9329
POMT2*	Protein O-mannosyltransferase 2	Walker-Warburg syndrome (MDDGA1)[125]; Congenital muscular dystrophy-dystroglycanopathy with brain and eye anomalies 2 (MDDGA2; Walker-Walkersyndrome; Muscle-eye-brain disease) [126]; Congenital muscular dystrophy-dystroglycanopathy with mental retardation 2 (MDDGB2)[126]LGMD2N[126]	26.6367	712	2673	26.6367	29.5548	28.7692	26.7864	33.5578	34.0441
PRKAG2	Protein kinase, amp-activated, non-catalyic, gamma 2	Familial hypertrophic cardiomyopathy 6[127]; Glycogen storage disease of the heart, lethal congenital[128]; Wolff-Parkinson-White syndrome[129]	8.52217	173	2030	8.52217	9.70443	10.3941	11.4778	10.2463	19.3596
PSEN1	Presenilin 1	Dilated cardiomyopathy[130]	0.623441	10	1604	0.623441	2.61845	0.74813	2.61845	2.43142	1.68329
PSEN2	Presenilin 2	Dilated cardiomyopathy 1V[130]	1.74531	27	1547	1.74531	12.7343	11.0537	3.16742	9.5669	24.9515
PTRF*	RNA polymerase I and transcript release factor	Congenital generalized lipodystrophy type 4 and muscular dystrophy[131]	3.38005	41	1213	3.38005	14.6744	20.9398	21.352	8.16158	21.1871
RYR1*	Ryanodine receptor 1	Central core disease[132,133]; Minicore myopathy with external ophthalmoplegia[134,135]; Congenital neuromuscular disease with uniform type 1 fibers[136]	13.4884	2325	17237	13.4884	19.8816	19.2667	19.7946	19.7888	28.4156
RYR2	Ryanodine receptor 2	Arrhythmogenic right ventricular dysplasia 2[137]	1.55846	265	17004	1.55846	1.62315	1.56434	1.67608	1.61727	1.99953
SCN5A	Sodium channel, voltage-gated type V, alpha subunit	Familial atrial fibrillation 10[138]; Dilated cardiomyopathy 1E[139,140]; Familial ventricular fibrillation 1[141]	0.626585	42	6703	0.626585	2.64061	2.75996	2.22289	6.37028	8.04118
SECISBP2*	Selenocysteine insertion sequence-binding protein 2	Congenital muscular dystrophy with rigid spine[142]	2.47849	72	2905	2.47849	2.61618	2.75387	2.82272	2.89157	2.54733
SEPN1*	Selenoprotein N 1	Rigid spine muscular dystrophy[143]; Congenital fiber-type disproportion[144]; Multiminicore myopathy[145]	27.5455	560	2033	27.5455	28.6276	28.1358	28.8244	27.939	31.2346
SGCA*	Sarcoglycan, alpha	LGMD2D[146]	26.6369	358	1344	26.6369	34.375	31.1012	35.0446	30.8036	30.1339
SGCB*	Sarcoglycan, beta	LGMD2E[147]	5.38533	58	1077	5.38533	5.38533	5.38533	5.38533	5.38533	5.38533
SGCD*	Sarcoglycan, delta	LGMD2F[148]; Dilated cardiomyopathy 1L[149]	0.723982	8	1105	0.723982	2.17195	0.81448	2.08145	9.04977	5.70136
SGCG*	Sarcoglycan, gamma	LGMD2C[150]	0.688976	7	1016	0.688976	2.26378	0.787402	2.06693	0.787402	14.2717
SIL1*	SIL1, S. Cerevisiae, homolog of	Marinesco-Sjogren syndrome[151]	15.5811	244	1566	15.5811	25.9259	22.2222	22.7331	25.4789	34.4189
SLC22A5	Solute carrier family 22 (organic cation transporter), member 5	Primary systemic carnitine deficiency[152]	14.6211	274	1874	14.6211	18.7834	22.0918	22.5187	19.5304	22.8922
SMN1	Survival of motor neuron 1	Spinal muscular atrophy[153]	93.3014	975	1045	93.3014	93.3014	93.3014	93.3014	93.3014	93.3014
SPP1	Secreted phosphoprotein 1	Modifier of Duchenne muscular dystrophy disease severity[154]	0.56338	6	1065	0.56338	0.56338	0.56338	0.56338	0.56338	0.56338
SYNE1*	Synaptic nuclear envelope protein 1	Emery-Dreifuss muscular dystrophy 4[155]; Autosomal recessive cerebellar ataxia type 1[156]	0.499864	147	29408	0.499864	0.530468	0.527067	0.646083	0.666485	0.615479
SYNE2*	Synaptic nuclear envelope protein 2	Emery-Dreifuss muscular dystrophy 5[157]	0.498504	115	23069	0.498504	0.667563	0.524513	0.524513	0.797607	2.0417
TAZ*	Tafazzin	Barth Syndrome[158]Dilated cardiomyopathy 3A[159]; Left ventricular noncompaction[160]	22.293	245	1099	22.293	40.5823	33.758	30.6642	40.2184	22.748
TCAP*	Titin-cap	LGMD2G[161]Dilated cardiomyopathy 1N[33]	4.96324	27	544	4.96324	6.80147	7.35294	11.9485	6.43382	11.7647
TGFB3	Transforming growth factor, beta-3	Arrhythmogenic right ventricular dysplasia 1[162]	0.507614	7	1379	0.507614	0.507614	0.580131	0.507614	0.507614	1.59536
TMEM43	Transmembrane protein 43	Arrhythmogenic right ventricular dysplasia 5[163]	2.9799	43	1443	2.9799	6.37561	3.0492	8.24671	13.4442	11.2266
TMPO	Thymopoietin	Dilated cardiomyopathy 1T[164]	5.67261	175	3085	5.67261	8.00648	6.58023	10.0162	8.16856	9.98379
TNNC1	Troponin C, slow	Dilated cardiomyopathy 1Z[165]; Hypertrophic cardiomyopathy 13[166,167,168]	8.08581	49	606	8.08581	16.5017	8.08581	8.58086	12.0462	21.9472
TNNI3	Troponin I, cardiac	Dilated cardiomyopathy 1FF[169]; Dilated cardiomyopathy 2A[170]; Familial hypertrophic cardiomyopathy 7[171]; Familial restrictive cardiomyopathy[172]	15.0063	119	793	15.0063	37.4527	24.338	34.6784	21.942	50.0631
TNNT1*	Troponin T1, skeletal, slow	Nemaline myopathy[173]	23.3364	256	1097	23.3364	34.4576	30.629	26.5269	38.3774	53.6007
TNNT2	Troponin T2, cardiac	Dilated cardiomyopathy 1D[103]; Familial hypertrophic cardiomyopathy 2[174]; Familial restrictive cardiomyopathy 3[175]; Left ventricular noncompaction 6[9]	8.3976	98	1167	8.3976	10.5398	18.9374	15.3385	26.1354	29.8201
TPM1	Tropomyosin 1	Dilated cardiomyopathy 1Y[176]; Familial hypertrophic cardiomyopathy 3[174]	18.8485	311	1650	18.8485	22.1818	26.9091	33.8788	26	25.2121
TPM2*	Tropomyosin 2	Nemaline myopathy[177]; Cap myopathy[178]	10.6159	131	1234	10.6159	17.423	12.4797	11.1021	17.423	16.9368
TPM3	Tropomyosin 3	Cap myopathy[179]; Congenital myopathy with fiber-type disproportion[180]; Nemaline myopathy[181]	0.927767	14	1509	0.927767	1.12657	0.994036	0.927767	3.51226	0.994036
TRIM32*	Tripartite motif-containing protein 32	LGMD2H[182]	0.0504541	1	1982	0.0504541	0.0504541	0.0504541	0.151362	0.0504541	0.0504541
TTN*	Titin	Tibial muscular dystrophy[183]; LGMD2J[183]; Edstrom myopathy (with early respiratory failure)[184]; Dilated cardiomyopathy 1G[185]; Early-onset myopathy with fatal cardiomyopathy[186]; Hypertrophic cardiomyopathy 9[187]	0.419825	463	110284	0.419825	0.502339	0.589387	0.581227	0.574879	0.692757
VCL	Vinculin	Dilated cardiomyopathy 1W[188]; Familial hypertrophic cardiomyopathy 15[189]	4.16125	160	3845	4.16125	6.42393	6.21586	8.79064	5.48765	8.81664
VCP*	Valosin-containing protein	Inclusion body myopathy with Paget disease of bone and frontotemporal dementia[190]	1.91959	53	2761	1.91959	2.02825	1.91959	1.95581	1.91959	1.95581
XK*	Kell blood group protein, McLeod syndrome-associated	McLeod myopathy[191]	20	279	1395	20	39.4265	24.086	30.7527	30.3943	21.147
		TOTAL	6.51405	32539	499520
* Coverage examined by Dias et al.
1. Olson TM, Alekseev AE, Moreau C, Liu XK, Zingman LV, et al. (2007) KATP channel mutation confers risk for vein of Marshall adrenergic atrial fibrillation. Nat Clin Pract Cardiovasc Med 4: 110-116.
2. Bienengraeber M, Olson TM, Selivanov VA, Kathmann EC, O'Cochlain F, et al. (2004) ABCC9 mutations identified in human dilated cardiomyopathy disrupt catalytic KATP channel gating. Nat Genet 36: 382-387.
3. Nowak KJ, Wattanasirichaigoon D, Goebel HH, Wilce M, Pelin K, et al. (1999) Mutations in the skeletal muscle alpha-actin gene in patients with actin myopathy and nemaline myopathy. Nat Genet 23: 208-212.
4. Kaindl AM, Ruschendorf F, Krause S, Goebel HH, Koehler K, et al. (2004) Missense mutations of ACTA1 cause dominant congenital myopathy with cores. J Med Genet 41: 842-848.
5. Laing NG, Clarke NF, Dye DE, Liyanage K, Walker KR, et al. (2004) Actin mutations are one cause of congenital fibre type disproportion. Ann Neurol 56: 689-694.
6. Matsson H, Eason J, Bookwalter CS, Klar J, Gustavsson P, et al. (2008) Alpha-cardiac actin mutations produce atrial septal defects. Hum Mol Genet 17: 256-265.
7. Olson TM, Michels VV, Thibodeau SN, Tai YS, Keating MT (1998) Actin mutations in dilated cardiomyopathy, a heritable form of heart failure. Science 280: 750-752.
8. Mogensen J, Klausen IC, Pedersen AK, Egeblad H, Bross P, et al. (1999) Alpha-cardiac actin is a novel disease gene in familial hypertrophic cardiomyopathy. J Clin Invest 103: R39-43.
9. Klaassen S, Probst S, Oechslin E, Gerull B, Krings G, et al. (2008) Mutations in sarcomere protein genes in left ventricular noncompaction. Circulation 117: 2893-2901.
10. Mohapatra B, Jimenez S, Lin JH, Bowles KR, Coveler KJ, et al. (2003) Mutations in the muscle LIM protein and alpha-actinin-2 genes in dilated cardiomyopathy and endocardial fibroelastosis. Mol Genet Metab 80: 207-215.
11. Moulik M, Vatta M, Witt SH, Arola AM, Murphy RT, et al. (2009) ANKRD1, the gene encoding cardiac ankyrin repeat protein, is a novel dilated cardiomyopathy gene. J Am Coll Cardiol 54: 325-333.
12. Arimura T, Bos JM, Sato A, Kubo T, Okamoto H, et al. (2009) Cardiac ankyrin repeat protein gene (ANKRD1) mutations in hypertrophic cardiomyopathy. J Am Coll Cardiol 54: 334-342.
13. Bolduc V, Marlow G, Boycott KM, Saleki K, Inoue H, et al. (2010) Recessive mutations in the putative calcium-activated chloride channel Anoctamin 5 cause proximal LGMD2L and distal MMD3 muscular dystrophies. Am J Hum Genet 86: 213-221.
14. Selcen D, Muntoni F, Burton BK, Pegoraro E, Sewry C, et al. (2009) Mutation in BAG3 causes severe dominant childhood muscular dystrophy. Ann Neurol 65: 83-89.
15. Norton N, Li D, Rieder MJ, Siegfried JD, Rampersaud E, et al. (2011) Genome-wide studies of copy number variation and exome sequencing identify rare variants in BAG3 as a cause of dilated cardiomyopathy. Am J Hum Genet 88: 273-282.
16. Nicot AS, Toussaint A, Tosch V, Kretz C, Wallgren-Pettersson C, et al. (2007) Mutations in amphiphysin 2 (BIN1) disrupt interaction with dynamin 2 and cause autosomal recessive centronuclear myopathy. Nat Genet 39: 1134-1139.
17. Richard I, Broux O, Allamand V, Fougerousse F, Chiannilkulchai N, et al. (1995) Mutations in the proteolytic enzyme calpain 3 cause limb-girdle muscular dystrophy type 2A. Cell 81: 27-40.
18. Minetti C, Sotgia F, Bruno C, Scartezzini P, Broda P, et al. (1998) Mutations in the caveolin-3 gene cause autosomal dominant limb-girdle muscular dystrophy. Nat Genet 18: 365-368.
19. Betz RC, Schoser BG, Kasper D, Ricker K, Ramirez A, et al. (2001) Mutations in CAV3 cause mechanical hyperirritability of skeletal muscle in rippling muscle disease. Nat Genet 28: 218-219.
20. Tateyama M, Aoki M, Nishino I, Hayashi YK, Sekiguchi S, et al. (2002) Mutation in the caveolin-3 gene causes a peculiar form of distal myopathy. Neurology 58: 323-325.
21. Hayashi T, Arimura T, Ueda K, Shibata H, Hohda S, et al. (2004) Identification and functional analysis of a caveolin-3 mutation associated with familial hypertrophic cardiomyopathy. Biochem Biophys Res Commun 313: 178-184.
22. Agrawal PB, Greenleaf RS, Tomczak KK, Lehtokari VL, Wallgren-Pettersson C, et al. (2007) Nemaline myopathy with minicores caused by mutation of the CFL2 gene encoding the skeletal muscle actin-binding protein, cofilin-2. Am J Hum Genet 80: 162-167.
23. Compton AG, Albrecht DE, Seto JT, Cooper ST, Ilkovski B, et al. (2008) Mutations in contactin-1, a neural adhesion and neuromuscular junction protein, cause a familial form of lethal congenital myopathy. Am J Hum Genet 83: 714-724.
24. Jobsis GJ, Keizers H, Vreijling JP, de Visser M, Speer MC, et al. (1996) Type VI collagen mutations in Bethlem myopathy, an autosomal dominant myopathy with contractures. Nat Genet 14: 113-115.
25. Scacheri PC, Gillanders EM, Subramony SH, Vedanarayanan V, Crowe CA, et al. (2002) Novel mutations in collagen VI genes: expansion of the Bethlem myopathy phenotype. Neurology 58: 593-602.
26. Pan TC, Zhang RZ, Sudano DG, Marie SK, Bonnemann CG, et al. (2003) New molecular mechanism for Ullrich congenital muscular dystrophy: a heterozygous in-frame deletion in the COL6A1 gene causes a severe phenotype. Am J Hum Genet 73: 355-369.
27. Camacho Vanegas O, Bertini E, Zhang RZ, Petrini S, Minosse C, et al. (2001) Ullrich scleroatonic muscular dystrophy is caused by recessive mutations in collagen type VI. Proc Natl Acad Sci U S A 98: 7516-7521.
28. Merlini L, Martoni E, Grumati P, Sabatelli P, Squarzoni S, et al. (2008) Autosomal recessive myosclerosis myopathy is a collagen VI disorder. Neurology 71: 1245-1253.
29. Pan TC, Zhang RZ, Pericak-Vance MA, Tandan R, Fries T, et al. (1998) Missense mutation in a von Willebrand factor type A domain of the alpha 3(VI) collagen gene (COL6A3) in a family with Bethlem myopathy. Hum Mol Genet 7: 807-812.
30. Demir E, Sabatelli P, Allamand V, Ferreiro A, Moghadaszadeh B, et al. (2002) Mutations in COL6A3 cause severe and mild phenotypes of Ullrich congenital muscular dystrophy. Am J Hum Genet 70: 1446-1458.
31. Selcen D, Engel AG (2003) Myofibrillar myopathy caused by novel dominant negative alpha B-crystallin mutations. Ann Neurol 54: 804-810.
32. Vicart P, Caron A, Guicheney P, Li Z, Prevost MC, et al. (1998) A missense mutation in the alphaB-crystallin chaperone gene causes a desmin-related myopathy. Nat Genet 20: 92-95.
33. Knoll R, Hoshijima M, Hoffman HM, Person V, Lorenzen-Schmidt I, et al. (2002) The cardiac mechanical stretch sensor machinery involves a Z disc complex that is defective in a subset of human dilated cardiomyopathy. Cell 111: 943-955.
34. Geier C, Perrot A, Ozcelik C, Binner P, Counsell D, et al. (2003) Mutations in the human muscle LIM protein gene in families with hypertrophic cardiomyopathy. Circulation 107: 1390-1395.
35. Dalakas MC, Park KY, Semino-Mora C, Lee HS, Sivakumar K, et al. (2000) Desmin myopathy, a skeletal myopathy with cardiomyopathy caused by mutations in the desmin gene. N Engl J Med 342: 770-780.
36. Goldfarb LG, Park KY, Cervenakova L, Gorokhova S, Lee HS, et al. (1998) Missense mutations in desmin associated with familial cardiac and skeletal myopathy. Nat Genet 19: 402-403.
37. Li D, Tapscoft T, Gonzalez O, Burch PE, Quinones MA, et al. (1999) Desmin mutation responsible for idiopathic dilated cardiomyopathy. Circulation 100: 461-464.
38. Walter MC, Reilich P, Huebner A, Fischer D, Schroder R, et al. (2007) Scapuloperoneal syndrome type Kaeser and a wide phenotypic spectrum of adult-onset, dominant myopathies are associated with the desmin mutation R350P. Brain 130: 1485-1496.
39. Monaco AP, Neve RL, Colletti-Feener C, Bertelson CJ, Kurnit DM, et al. (1986) Isolation of candidate cDNAs for portions of the Duchenne muscular dystrophy gene. Nature 323: 646-650.
40. Bakker E, Pearson PL (1986) Mutation of the Duchenne muscular dystrophy gene associated with meiotic recombination. Clin Genet 30: 347-349.
41. Koenig M, Hoffman EP, Bertelson CJ, Monaco AP, Feener C, et al. (1987) Complete cloning of the Duchenne muscular dystrophy (DMD) cDNA and preliminary genomic organization of the DMD gene in normal and affected individuals. Cell 50: 509-517.
42. Hart KA, Hodgson S, Walker A, Cole CG, Johnson L, et al. (1987) DNA deletions in mild and severe Becker muscular dystrophy. Hum Genet 75: 281-285.
43. Muntoni F, Cau M, Ganau A, Congiu R, Arvedi G, et al. (1993) Brief report: deletion of the dystrophin muscle-promoter region associated with X-linked dilated cardiomyopathy. N Engl J Med 329: 921-925.
44. Sarparanta J, Jonson PH, Golzio C, Sandell S, Luque H, et al. (2012) Mutations affecting the cytoplasmic functions of the co-chaperone DNAJB6 cause limb-girdle muscular dystrophy. Nat Genet 44: 450-455, S451-452.
45. Harms MB, Sommerville RB, Allred P, Bell S, Ma D, et al. (2012) Exome sequencing reveals DNAJB6 mutations in dominantly-inherited myopathy. Ann Neurol 71: 407-416.
46. Bitoun M, Maugenre S, Jeannet PY, Lacene E, Ferrer X, et al. (2005) Mutations in dynamin 2 cause dominant centronuclear myopathy. Nat Genet 37: 1207-1209.
47. Zuchner S, Noureddine M, Kennerson M, Verhoeven K, Claeys K, et al. (2005) Mutations in the pleckstrin homology domain of dynamin 2 cause dominant intermediate Charcot-Marie-Tooth disease. Nat Genet 37: 289-294.
48. Lefeber DJ, Schonberger J, Morava E, Guillard M, Huyben KM, et al. (2009) Deficiency of Dol-P-Man synthase subunit DPM3 bridges the congenital disorders of glycosylation with the dystroglycanopathies. Am J Hum Genet 85: 76-86.
49. Syrris P, Ward D, Evans A, Asimaki A, Gandjbakhch E, et al. (2006) Arrhythmogenic right ventricular dysplasia/cardiomyopathy associated with mutations in the desmosomal gene desmocollin-2. Am J Hum Genet 79: 978-984.
50. Pilichou K, Nava A, Basso C, Beffagna G, Bauce B, et al. (2006) Mutations in desmoglein-2 gene are associated with arrhythmogenic right ventricular cardiomyopathy. Circulation 113: 1171-1179.
51. Posch MG, Posch MJ, Geier C, Erdmann B, Mueller W, et al. (2008) A missense variant in desmoglein-2 predisposes to dilated cardiomyopathy. Mol Genet Metab 95: 74-80.
52. Rampazzo A, Nava A, Malacrida S, Beffagna G, Bauce B, et al. (2002) Mutation in human desmoplakin domain binding to plakoglobin causes a dominant form of arrhythmogenic right ventricular cardiomyopathy. Am J Hum Genet 71: 1200-1206.
53. Norgett EE, Hatsell SJ, Carvajal-Huerta L, Cabezas JC, Common J, et al. (2000) Recessive mutation in desmoplakin disrupts desmoplakin-intermediate filament interactions and causes dilated cardiomyopathy, woolly hair and keratoderma. Hum Mol Genet 9: 2761-2766.
54. Liu J, Aoki M, Illa I, Wu C, Fardeau M, et al. (1998) Dysferlin, a novel skeletal muscle gene, is mutated in Miyoshi myopathy and limb girdle muscular dystrophy. Nat Genet 20: 31-36.
55. Bione S, Maestrini E, Rivella S, Mancini M, Regis S, et al. (1994) Identification of a novel X-linked gene responsible for Emery-Dreifuss muscular dystrophy. Nat Genet 8: 323-327.
56. Schonberger J, Wang L, Shin JT, Kim SD, Depreux FF, et al. (2005) Mutation in the transcriptional coactivator EYA4 causes dilated cardiomyopathy and sensorineural hearing loss. Nat Genet 37: 418-422.
57. Quinzii CM, Vu TH, Min KC, Tanji K, Barral S, et al. (2008) X-linked dominant scapuloperoneal myopathy is due to a mutation in the gene encoding four-and-a-half-LIM protein 1. Am J Hum Genet 82: 208-213.
58. Windpassinger C, Schoser B, Straub V, Hochmeister S, Noor A, et al. (2008) An X-linked myopathy with postural muscle atrophy and generalized hypertrophy, termed XMPMA, is caused by mutations in FHL1. Am J Hum Genet 82: 88-99.
59. Schessl J, Zou Y, McGrath MJ, Cowling BS, Maiti B, et al. (2008) Proteomic identification of FHL1 as the protein mutated in human reducing body myopathy. J Clin Invest 118: 904-912.
60. Gueneau L, Bertrand AT, Jais JP, Salih MA, Stojkovic T, et al. (2009) Mutations of the FHL1 gene cause Emery-Dreifuss muscular dystrophy. Am J Hum Genet 85: 338-353.
61. Beltran-Valero de Bernabe D, Voit T, Longman C, Steinbrecher A, Straub V, et al. (2004) Mutations in the FKRP gene can cause muscle-eye-brain disease and Walker-Warburg syndrome. J Med Genet 41: e61.
62. Brockington M, Yuva Y, Prandini P, Brown SC, Torelli S, et al. (2001) Mutations in the fukutin-related protein gene (FKRP) identify limb girdle muscular dystrophy 2I as a milder allelic variant of congenital muscular dystrophy MDC1C. Hum Mol Genet 10: 2851-2859.
63. Kobayashi K, Nakahori Y, Miyake M, Matsumura K, Kondo-Iida E, et al. (1998) An ancient retrotransposal insertion causes Fukuyama-type congenital muscular dystrophy. Nature 394: 388-392.
64. Mercuri E, Messina S, Bruno C, Mora M, Pegoraro E, et al. (2009) Congenital muscular dystrophies with defective glycosylation of dystroglycan: a population study. Neurology 72: 1802-1809.
65. Godfrey C, Escolar D, Brockington M, Clement EM, Mein R, et al. (2006) Fukutin gene mutations in steroid-responsive limb girdle muscular dystrophy. Ann Neurol 60: 603-610.
66. Murakami T, Hayashi YK, Noguchi S, Ogawa M, Nonaka I, et al. (2006) Fukutin gene mutations cause dilated cardiomyopathy with minimal muscle weakness. Ann Neurol 60: 597-602.
67. Kyndt F, Gueffet JP, Probst V, Jaafar P, Legendre A, et al. (2007) Mutations in the gene encoding filamin A as a cause for familial cardiac valvular dystrophy. Circulation 115: 40-49.
68. Vorgerd M, van der Ven PF, Bruchertseifer V, Lowe T, Kley RA, et al. (2005) A mutation in the dimerization domain of filamin c causes a novel type of autosomal dominant myofibrillar myopathy. Am J Hum Genet 77: 297-304.
69. Duff RM, Tay V, Hackman P, Ravenscroft G, McLean C, et al. (2011) Mutations in the N-terminal actin-binding domain of filamin C cause a distal myopathy. Am J Hum Genet 88: 729-740.
70. Gabellini D, D'Antona G, Moggio M, Prelle A, Zecca C, et al. (2006) Facioscapulohumeral muscular dystrophy in mice overexpressing FRG1. Nature 439: 973-977.
71. Martiniuk F, Bodkin M, Tzall S, Hirschhorn R (1990) Identification of the base-pair substitution responsible for a human acid alpha glucosidase allele with lower "affinity" for glycogen (GAA 2) and transient gene expression in deficient cells. Am J Hum Genet 47: 440-445.
72. Eisenberg I, Avidan N, Potikha T, Hochner H, Chen M, et al. (2001) The UDP-N-acetylglucosamine 2-epimerase/N-acetylmannosamine kinase gene is mutated in recessive hereditary inclusion body myopathy. Nat Genet 29: 83-87.
73. Kayashima T, Matsuo H, Satoh A, Ohta T, Yoshiura K, et al. (2002) Nonaka myopathy is caused by mutations in the UDP-N-acetylglucosamine-2-epimerase/N-acetylmannosamine kinase gene (GNE). J Hum Genet 47: 77-79.
74. Mochel F, Knight MA, Tong WH, Hernandez D, Ayyad K, et al. (2008) Splice mutation in the iron-sulfur cluster scaffold protein ISCU causes myopathy with exercise intolerance. Am J Hum Genet 82: 652-660.
75. Hayashi YK, Chou FL, Engvall E, Ogawa M, Matsuda C, et al. (1998) Mutations in the integrin alpha7 gene cause congenital myopathy. Nat Genet 19: 94-97.
76. Asimaki A, Syrris P, Wichter T, Matthias P, Saffitz JE, et al. (2007) A novel dominant mutation in plakoglobin causes arrhythmogenic right ventricular cardiomyopathy. Am J Hum Genet 81: 964-973.
77. Sambuughin N, Yau KS, Olive M, Duff RM, Bayarsaikhan M, et al. (2010) Dominant mutations in KBTBD13, a member of the BTB/Kelch family, cause nemaline myopathy with cores. Am J Hum Genet 87: 842-847.
78. Cirak S, von Deimling F, Sachdev S, Errington WJ, Herrmann R, et al. (2010) Kelch-like homologue 9 mutation is associated with an early onset autosomal dominant distal myopathy. Brain 133: 2123-2135.
79. Helbling-Leclerc A, Zhang X, Topaloglu H, Cruaud C, Tesson F, et al. (1995) Mutations in the laminin alpha 2-chain gene (LAMA2) cause merosin-deficient congenital muscular dystrophy. Nat Genet 11: 216-218.
80. Nishino I, Fu J, Tanji K, Yamada T, Shimojo S, et al. (2000) Primary LAMP-2 deficiency causes X-linked vacuolar cardiomyopathy and myopathy (Danon disease). Nature 406: 906-910.
81. Longman C, Brockington M, Torelli S, Jimenez-Mallebrera C, Kennedy C, et al. (2003) Mutations in the human LARGE gene cause MDC1D, a novel form of congenital muscular dystrophy with severe mental retardation and abnormal glycosylation of alpha-dystroglycan. Hum Mol Genet 12: 2853-2861.
82. Clement E, Mercuri E, Godfrey C, Smith J, Robb S, et al. (2008) Brain involvement in muscular dystrophies with defective dystroglycan glycosylation. Ann Neurol 64: 573-582.
83. Selcen D, Engel AG (2005) Mutations in ZASP define a novel form of muscular dystrophy in humans. Ann Neurol 57: 269-276.
84. Vatta M, Mohapatra B, Jimenez S, Sanchez X, Faulkner G, et al. (2003) Mutations in Cypher/ZASP in patients with dilated cardiomyopathy and left ventricular non-compaction. J Am Coll Cardiol 42: 2014-2027.
85. Xing Y, Ichida F, Matsuoka T, Isobe T, Ikemoto Y, et al. (2006) Genetic analysis in patients with left ventricular noncompaction and evidence for genetic heterogeneity. Mol Genet Metab 88: 71-77.
86. Muchir A, Bonne G, van der Kooi AJ, van Meegen M, Baas F, et al. (2000) Identification of mutations in the gene encoding lamins A/C in autosomal dominant limb girdle muscular dystrophy with atrioventricular conduction disturbances (LGMD1B). Hum Mol Genet 9: 1453-1459.
87. Bonne G, Di Barletta MR, Varnous S, Becane HM, Hammouda EH, et al. (1999) Mutations in the gene encoding lamin A/C cause autosomal dominant Emery-Dreifuss muscular dystrophy. Nat Genet 21: 285-288.
88. Quijano-Roy S, Mbieleu B, Bonnemann CG, Jeannet PY, Colomer J, et al. (2008) De novo LMNA mutations cause a new form of congenital muscular dystrophy. Ann Neurol 64: 177-186.
89. Fatkin D, MacRae C, Sasaki T, Wolff MR, Porcu M, et al. (1999) Missense mutations in the rod domain of the lamin A/C gene as causes of dilated cardiomyopathy and conduction-system disease. N Engl J Med 341: 1715-1724.
90. De Sandre-Giovannoli A, Chaouch M, Kozlov S, Vallat JM, Tazir M, et al. (2002) Homozygous defects in LMNA, encoding lamin A/C nuclear-envelope proteins, cause autosomal recessive axonal neuropathy in human (Charcot-Marie-Tooth disorder type 2) and mouse. Am J Hum Genet 70: 726-736.
91. Senderek J, Garvey SM, Krieger M, Guergueltcheva V, Urtizberea A, et al. (2009) Autosomal-dominant distal myopathy associated with a recurrent missense mutation in the gene encoding the nuclear matrix protein, matrin 3. Am J Hum Genet 84: 511-518.
92. Laporte J, Hu LJ, Kretz C, Mandel JL, Kioschis P, et al. (1996) A gene mutated in X-linked myotubular myopathy defines a new putative tyrosine phosphatase family conserved in yeast. Nat Genet 13: 175-182.
93. Tajsharghi H, Leren TP, Abdul-Hussein S, Tulinius M, Brunvand L, et al. (2010) Unexpected myopathy associated with a mutation in MYBPC3 and misplacement of the cardiac myosin binding protein C. J Med Genet 47: 575-577.
94. Watkins H, Conner D, Thierfelder L, Jarcho JA, MacRae C, et al. (1995) Mutations in the cardiac myosin binding protein-C gene on chromosome 11 cause familial hypertrophic cardiomyopathy. Nat Genet 11: 434-437.
95. Kerst B, Mennerich D, Schuelke M, Stoltenburg-Didinger G, von Moers A, et al. (2000) Heterozygous myogenic factor 6 mutation associated with myopathy and severe course of Becker muscular dystrophy. Neuromuscul Disord 10: 572-577.
96. Martinsson T, Oldfors A, Darin N, Berg K, Tajsharghi H, et al. (2000) Autosomal dominant myopathy: missense mutation (Glu-706 --> Lys) in the myosin heavy chain IIa gene. Proc Natl Acad Sci U S A 97: 14614-14619.
97. Carniel E, Taylor MR, Sinagra G, Di Lenarda A, Ku L, et al. (2005) Alpha-myosin heavy chain: a sarcomeric gene associated with dilated and hypertrophic phenotypes of cardiomyopathy. Circulation 112: 54-59.
98. Niimura H, Patton KK, McKenna WJ, Soults J, Maron BJ, et al. (2002) Sarcomere protein gene mutations in hypertrophic cardiomyopathy of the elderly. Circulation 105: 446-451.
99. Ching YH, Ghosh TK, Cross SJ, Packham EA, Honeyman L, et al. (2005) Mutation in myosin heavy chain 6 causes atrial septal defect. Nat Genet 37: 423-428.
100. Meredith C, Herrmann R, Parry C, Liyanage K, Dye DE, et al. (2004) Mutations in the slow skeletal muscle fiber myosin heavy chain gene (MYH7) cause laing early-onset distal myopathy (MPD1). Am J Hum Genet 75: 703-708.
101. Tajsharghi H, Thornell LE, Lindberg C, Lindvall B, Henriksson KG, et al. (2003) Myosin storage myopathy associated with a heterozygous missense mutation in MYH7. Ann Neurol 54: 494-500.
102. Pegoraro E, Gavassini BF, Borsato C, Melacini P, Vianello A, et al. (2007) MYH7 gene mutation in myosin storage myopathy and scapulo-peroneal myopathy. Neuromuscul Disord 17: 321-329.
103. Kamisago M, Sharma SD, DePalma SR, Solomon S, Sharma P, et al. (2000) Mutations in sarcomere protein genes as a cause of dilated cardiomyopathy. N Engl J Med 343: 1688-1696.
104. Geisterfer-Lowrance AA, Kass S, Tanigawa G, Vosberg HP, McKenna W, et al. (1990) A molecular basis for familial hypertrophic cardiomyopathy: a beta cardiac myosin heavy chain gene missense mutation. Cell 62: 999-1006.
105. Poetter K, Jiang H, Hassanzadeh S, Master SR, Chang A, et al. (1996) Mutations in either the essential or regulatory light chains of myosin are associated with a rare myopathy in human heart and skeletal muscle. Nat Genet 13: 63-69.
106. Hauser MA, Horrigan SK, Salmikangas P, Torian UM, Viles KD, et al. (2000) Myotilin is mutated in limb girdle muscular dystrophy 1A. Hum Mol Genet 9: 2141-2147.
107. Selcen D, Engel AG (2004) Mutations in myotilin cause myofibrillar myopathy. Neurology 62: 1363-1371.
108. Foroud T, Pankratz N, Batchman AP, Pauciulo MW, Vidal R, et al. (2005) A mutation in myotilin causes spheroid body myopathy. Neurology 65: 1936-1940.
109. Duboscq-Bidot L, Xu P, Charron P, Neyroud N, Dilanian G, et al. (2008) Mutations in the Z-band protein myopalladin gene and idiopathic dilated cardiomyopathy. Cardiovasc Res 77: 118-125.
110. Pelin K, Hilpela P, Donner K, Sewry C, Akkari PA, et al. (1999) Mutations in the nebulin gene associated with autosomal recessive nemaline myopathy. Proc Natl Acad Sci U S A 96: 2305-2310.
111. Hassel D, Dahme T, Erdmann J, Meder B, Huge A, et al. (2009) Nexilin mutations destabilize cardiac Z-disks and lead to dilated cardiomyopathy. Nat Med 15: 1281-1288.
112. Wang H, Li Z, Wang J, Sun K, Cui Q, et al. (2010) Mutations in NEXN, a Z-disc gene, are associated with hypertrophic cardiomyopathy. Am J Hum Genet 87: 687-693.
113. Brais B, Bouchard JP, Xie YG, Rochefort DL, Chretien N, et al. (1998) Short GCG expansions in the PABP2 gene cause oculopharyngeal muscular dystrophy. Nat Genet 18: 164-167.
114. Gerull B, Heuser A, Wichter T, Paul M, Basson CT, et al. (2004) Mutations in the desmosomal protein plakophilin-2 are common in arrhythmogenic right ventricular cardiomyopathy. Nat Genet 36: 1162-1164.
115. Smith FJ, Eady RA, Leigh IM, McMillan JR, Rugg EL, et al. (1996) Plectin deficiency results in muscular dystrophy with epidermolysis bullosa. Nat Genet 13: 450-457.
116. Gundesli H, Talim B, Korkusuz P, Balci-Hayta B, Cirak S, et al. (2010) Mutation in exon 1f of PLEC, leading to disruption of plectin isoform 1f, causes autosomal-recessive limb-girdle muscular dystrophy. Am J Hum Genet 87: 834-841.
117. Maselli RA, Arredondo J, Cagney O, Mozaffar T, Skinner S, et al. (2011) Congenital myasthenic syndrome associated with epidermolysis bullosa caused by homozygous mutations in PLEC1 and CHRNE. Clin Genet 80: 444-451.
118. Schmitt JP, Kamisago M, Asahi M, Li GH, Ahmad F, et al. (2003) Dilated cardiomyopathy and heart failure caused by a mutation in phospholamban. Science 299: 1410-1413.
119. Minamisawa S, Sato Y, Tatsuguchi Y, Fujino T, Imamura S, et al. (2003) Mutation of the phospholamban promoter associated with hypertrophic cardiomyopathy. Biochem Biophys Res Commun 304: 1-4.
120. Vervoort VS, Holden KR, Ukadike KC, Collins JS, Saul RA, et al. (2004) POMGnT1 gene alterations in a family with neurological abnormalities. Ann Neurol 56: 143-148.
121. Clement EM, Godfrey C, Tan J, Brockington M, Torelli S, et al. (2008) Mild POMGnT1 mutations underlie a novel limb-girdle muscular dystrophy variant. Arch Neurol 65: 137-141.
122. Beltran-Valero de Bernabe D, Currier S, Steinbrecher A, Celli J, van Beusekom E, et al. (2002) Mutations in the O-mannosyltransferase gene POMT1 give rise to the severe neuronal migration disorder Walker-Warburg syndrome. Am J Hum Genet 71: 1033-1043.
123. van Reeuwijk J, Maugenre S, van den Elzen C, Verrips A, Bertini E, et al. (2006) The expanding phenotype of POMT1 mutations: from Walker-Warburg syndrome to congenital muscular dystrophy, microcephaly, and mental retardation. Hum Mutat 27: 453-459.
124. Balci B, Uyanik G, Dincer P, Gross C, Willer T, et al. (2005) An autosomal recessive limb girdle muscular dystrophy (LGMD2) with mild mental retardation is allelic to Walker-Warburg syndrome (WWS) caused by a mutation in the POMT1 gene. Neuromuscul Disord 15: 271-275.
125. van Reeuwijk J, Janssen M, van den Elzen C, Beltran-Valero de Bernabe D, Sabatelli P, et al. (2005) POMT2 mutations cause alpha-dystroglycan hypoglycosylation and Walker-Warburg syndrome. J Med Genet 42: 907-912.
126. Godfrey C, Clement E, Mein R, Brockington M, Smith J, et al. (2007) Refining genotype phenotype correlations in muscular dystrophies with defective glycosylation of dystroglycan. Brain 130: 2725-2735.
127. Blair E, Redwood C, Ashrafian H, Oliveira M, Broxholme J, et al. (2001) Mutations in the gamma(2) subunit of AMP-activated protein kinase cause familial hypertrophic cardiomyopathy: evidence for the central role of energy compromise in disease pathogenesis. Hum Mol Genet 10: 1215-1220.
128. Burwinkel B, Scott JW, Buhrer C, van Landeghem FK, Cox GF, et al. (2005) Fatal congenital heart glycogenosis caused by a recurrent activating R531Q mutation in the gamma 2-subunit of AMP-activated protein kinase (PRKAG2), not by phosphorylase kinase deficiency. Am J Hum Genet 76: 1034-1049.
129. Gollob MH, Green MS, Tang AS, Gollob T, Karibe A, et al. (2001) Identification of a gene responsible for familial Wolff-Parkinson-White syndrome. N Engl J Med 344: 1823-1831.
130. Li D, Parks SB, Kushner JD, Nauman D, Burgess D, et al. (2006) Mutations of presenilin genes in dilated cardiomyopathy and heart failure. Am J Hum Genet 79: 1030-1039.
131. Hayashi YK, Matsuda C, Ogawa M, Goto K, Tominaga K, et al. (2009) Human PTRF mutations cause secondary deficiency of caveolins resulting in muscular dystrophy with generalized lipodystrophy. J Clin Invest 119: 2623-2633.
132. Zhang Y, Chen HS, Khanna VK, De Leon S, Phillips MS, et al. (1993) A mutation in the human ryanodine receptor gene associated with central core disease. Nat Genet 5: 46-50.
133. Quane KA, Healy JM, Keating KE, Manning BM, Couch FJ, et al. (1993) Mutations in the ryanodine receptor gene in central core disease and malignant hyperthermia. Nat Genet 5: 51-55.
134. Monnier N, Ferreiro A, Marty I, Labarre-Vila A, Mezin P, et al. (2003) A homozygous splicing mutation causing a depletion of skeletal muscle RYR1 is associated with multi-minicore disease congenital myopathy with ophthalmoplegia. Hum Mol Genet 12: 1171-1178.
135. Jungbluth H, Zhou H, Hartley L, Halliger-Keller B, Messina S, et al. (2005) Minicore myopathy with ophthalmoplegia caused by mutations in the ryanodine receptor type 1 gene. Neurology 65: 1930-1935.
136. Sato I, Wu S, Ibarra MC, Hayashi YK, Fujita H, et al. (2008) Congenital neuromuscular disease with uniform type 1 fiber and RYR1 mutation. Neurology 70: 114-122.
137. Tiso N, Stephan DA, Nava A, Bagattin A, Devaney JM, et al. (2001) Identification of mutations in the cardiac ryanodine receptor gene in families affected with arrhythmogenic right ventricular cardiomyopathy type 2 (ARVD2). Hum Mol Genet 10: 189-194.
138. Laitinen-Forsblom PJ, Makynen P, Makynen H, Yli-Mayry S, Virtanen V, et al. (2006) SCN5A mutation associated with cardiac conduction defect and atrial arrhythmias. J Cardiovasc Electrophysiol 17: 480-485.
139. Groenewegen WA, Wilde AA (2005) Letter regarding article by McNair et al, "SCN5A mutation associated with dilated cardiomyopathy, conduction disorder, and arrhythmia". Circulation 112: e9; author reply e9-10.
140. McNair WP, Ku L, Taylor MR, Fain PR, Dao D, et al. (2004) SCN5A mutation associated with dilated cardiomyopathy, conduction disorder, and arrhythmia. Circulation 110: 2163-2167.
141. Chen Q, Kirsch GE, Zhang D, Brugada R, Brugada J, et al. (1998) Genetic basis and molecular mechanism for idiopathic ventricular fibrillation. Nature 392: 293-296.
142. Schoenmakers E, Agostini M, Mitchell C, Schoenmakers N, Papp L, et al. (2010) Mutations in the selenocysteine insertion sequence-binding protein 2 gene lead to a multisystem selenoprotein deficiency disorder in humans. J Clin Invest 120: 4220-4235.
143. Moghadaszadeh B, Petit N, Jaillard C, Brockington M, Roy SQ, et al. (2001) Mutations in SEPN1 cause congenital muscular dystrophy with spinal rigidity and restrictive respiratory syndrome. Nat Genet 29: 17-18.
144. Clarke NF, Kidson W, Quijano-Roy S, Estournet B, Ferreiro A, et al. (2006) SEPN1: associated with congenital fiber-type disproportion and insulin resistance. Ann Neurol 59: 546-552.
145. Ferreiro A, Quijano-Roy S, Pichereau C, Moghadaszadeh B, Goemans N, et al. (2002) Mutations of the selenoprotein N gene, which is implicated in rigid spine muscular dystrophy, cause the classical phenotype of multiminicore disease: reassessing the nosology of early-onset myopathies. Am J Hum Genet 71: 739-749.
146. Romero NB, Tome FM, Leturcq F, el Kerch FE, Azibi K, et al. (1994) Genetic heterogeneity of severe childhood autosomal recessive muscular dystrophy with adhalin (50 kDa dystrophin-associated glycoprotein) deficiency. C R Acad Sci III 317: 70-76.
147. Lim LE, Duclos F, Broux O, Bourg N, Sunada Y, et al. (1995) Beta-sarcoglycan: characterization and role in limb-girdle muscular dystrophy linked to 4q12. Nat Genet 11: 257-265.
148. Nigro V, de Sa Moreira E, Piluso G, Vainzof M, Belsito A, et al. (1996) Autosomal recessive limb-girdle muscular dystrophy, LGMD2F, is caused by a mutation in the delta-sarcoglycan gene. Nat Genet 14: 195-198.
149. Tsubata S, Bowles KR, Vatta M, Zintz C, Titus J, et al. (2000) Mutations in the human delta-sarcoglycan gene in familial and sporadic dilated cardiomyopathy. J Clin Invest 106: 655-662.
150. Noguchi S, McNally EM, Ben Othmane K, Hagiwara Y, Mizuno Y, et al. (1995) Mutations in the dystrophin-associated protein gamma-sarcoglycan in chromosome 13 muscular dystrophy. Science 270: 819-822.
151. Anttonen AK, Mahjneh I, Hamalainen RH, Lagier-Tourenne C, Kopra O, et al. (2005) The gene disrupted in Marinesco-Sjogren syndrome encodes SIL1, an HSPA5 cochaperone. Nat Genet 37: 1309-1311.
152. Nezu J, Tamai I, Oku A, Ohashi R, Yabuuchi H, et al. (1999) Primary systemic carnitine deficiency is caused by mutations in a gene encoding sodium ion-dependent carnitine transporter. Nat Genet 21: 91-94.
153. Lefebvre S, Burglen L, Reboullet S, Clermont O, Burlet P, et al. (1995) Identification and characterization of a spinal muscular atrophy-determining gene. Cell 80: 155-165.
154. Bello L, Piva L, Barp A, Taglia A, Picillo E, et al. (2012) Importance of SPP1 genotype as a covariate in clinical trials in Duchenne muscular dystrophy. Neurology 79: 159-162.
155. Zhang Q, Bethmann C, Worth NF, Davies JD, Wasner C, et al. (2007) Nesprin-1 and -2 are involved in the pathogenesis of Emery Dreifuss muscular dystrophy and are critical for nuclear envelope integrity. Hum Mol Genet 16: 2816-2833.
156. Gros-Louis F, Dupre N, Dion P, Fox MA, Laurent S, et al. (2007) Mutations in SYNE1 lead to a newly discovered form of autosomal recessive cerebellar ataxia. Nat Genet 39: 80-85.
157. Zhang Q, Skepper JN, Yang F, Davies JD, Hegyi L, et al. (2001) Nesprins: a novel family of spectrin-repeat-containing proteins that localize to the nuclear membrane in multiple tissues. J Cell Sci 114: 4485-4498.
158. Bione S, D'Adamo P, Maestrini E, Gedeon AK, Bolhuis PA, et al. (1996) A novel X-linked gene, G4.5. is responsible for Barth syndrome. Nat Genet 12: 385-389.
159. D'Adamo P, Fassone L, Gedeon A, Janssen EA, Bione S, et al. (1997) The X-linked gene G4.5 is responsible for different infantile dilated cardiomyopathies. Am J Hum Genet 61: 862-867.
160. Bleyl SB, Mumford BR, Brown-Harrison MC, Pagotto LT, Carey JC, et al. (1997) Xq28-linked noncompaction of the left ventricular myocardium: prenatal diagnosis and pathologic analysis of affected individuals. Am J Med Genet 72: 257-265.
161. Moreira ES, Wiltshire TJ, Faulkner G, Nilforoushan A, Vainzof M, et al. (2000) Limb-girdle muscular dystrophy type 2G is caused by mutations in the gene encoding the sarcomeric protein telethonin. Nat Genet 24: 163-166.
162. Beffagna G, Occhi G, Nava A, Vitiello L, Ditadi A, et al. (2005) Regulatory mutations in transforming growth factor-beta3 gene cause arrhythmogenic right ventricular cardiomyopathy type 1. Cardiovasc Res 65: 366-373.
163. Merner ND, Hodgkinson KA, Haywood AF, Connors S, French VM, et al. (2008) Arrhythmogenic right ventricular cardiomyopathy type 5 is a fully penetrant, lethal arrhythmic disorder caused by a missense mutation in the TMEM43 gene. Am J Hum Genet 82: 809-821.
164. Taylor MR, Slavov D, Gajewski A, Vlcek S, Ku L, et al. (2005) Thymopoietin (lamina-associated polypeptide 2) gene mutation associated with dilated cardiomyopathy. Hum Mutat 26: 566-574.
165. Mogensen J, Murphy RT, Shaw T, Bahl A, Redwood C, et al. (2004) Severe disease expression of cardiac troponin C and T mutations in patients with idiopathic dilated cardiomyopathy. J Am Coll Cardiol 44: 2033-2040.
166. Hoffmann B, Schmidt-Traub H, Perrot A, Osterziel KJ, Gessner R (2001) First mutation in cardiac troponin C, L29Q, in a patient with hypertrophic cardiomyopathy. Hum Mutat 17: 524.
167. Schmidtmann A, Lindow C, Villard S, Heuser A, Mugge A, et al. (2005) Cardiac troponin C-L29Q, related to hypertrophic cardiomyopathy, hinders the transduction of the protein kinase A dependent phosphorylation signal from cardiac troponin I to C. FEBS J 272: 6087-6097.
168. Landstrom AP, Parvatiyar MS, Pinto JR, Marquardt ML, Bos JM, et al. (2008) Molecular and functional characterization of novel hypertrophic cardiomyopathy susceptibility mutations in TNNC1-encoded troponin C. J Mol Cell Cardiol 45: 281-288.
169. Carballo S, Robinson P, Otway R, Fatkin D, Jongbloed JD, et al. (2009) Identification and functional characterization of cardiac troponin I as a novel disease gene in autosomal dominant dilated cardiomyopathy. Circ Res 105: 375-382.
170. Murphy RT, Mogensen J, Shaw A, Kubo T, Hughes S, et al. (2004) Novel mutation in cardiac troponin I in recessive idiopathic dilated cardiomyopathy. Lancet 363: 371-372.
171. Kimura A, Harada H, Park JE, Nishi H, Satoh M, et al. (1997) Mutations in the cardiac troponin I gene associated with hypertrophic cardiomyopathy. Nat Genet 16: 379-382.
172. Mogensen J, Kubo T, Duque M, Uribe W, Shaw A, et al. (2003) Idiopathic restrictive cardiomyopathy is part of the clinical expression of cardiac troponin I mutations. J Clin Invest 111: 209-216.
173. Johnston JJ, Kelley RI, Crawford TO, Morton DH, Agarwala R, et al. (2000) A novel nemaline myopathy in the Amish caused by a mutation in troponin T1. Am J Hum Genet 67: 814-821.
174. Thierfelder L, Watkins H, MacRae C, Lamas R, McKenna W, et al. (1994) Alpha-tropomyosin and cardiac troponin T mutations cause familial hypertrophic cardiomyopathy: a disease of the sarcomere. Cell 77: 701-712.
175. Peddy SB, Vricella LA, Crosson JE, Oswald GL, Cohn RD, et al. (2006) Infantile restrictive cardiomyopathy resulting from a mutation in the cardiac troponin T gene. Pediatrics 117: 1830-1833.
176. Olson TM, Kishimoto NY, Whitby FG, Michels VV (2001) Mutations that alter the surface charge of alpha-tropomyosin are associated with dilated cardiomyopathy. J Mol Cell Cardiol 33: 723-732.
177. Donner K, Ollikainen M, Ridanpaa M, Christen HJ, Goebel HH, et al. (2002) Mutations in the beta-tropomyosin (TPM2) gene--a rare cause of nemaline myopathy. Neuromuscul Disord 12: 151-158.
178. Lehtokari VL, Ceuterick-de Groote C, de Jonghe P, Marttila M, Laing NG, et al. (2007) Cap disease caused by heterozygous deletion of the beta-tropomyosin gene TPM2. Neuromuscul Disord 17: 433-442.
179. Ohlsson M, Fidzianska A, Tajsharghi H, Oldfors A (2009) TPM3 mutation in one of the original cases of cap disease. Neurology 72: 1961-1963.
180. Clarke NF, Kolski H, Dye DE, Lim E, Smith RL, et al. (2008) Mutations in TPM3 are a common cause of congenital fiber type disproportion. Ann Neurol 63: 329-337.
181. Laing NG, Wilton SD, Akkari PA, Dorosz S, Boundy K, et al. (1995) A mutation in the alpha tropomyosin gene TPM3 associated with autosomal dominant nemaline myopathy. Nat Genet 9: 75-79.
182. Frosk P, Weiler T, Nylen E, Sudha T, Greenberg CR, et al. (2002) Limb-girdle muscular dystrophy type 2H associated with mutation in TRIM32, a putative E3-ubiquitin-ligase gene. Am J Hum Genet 70: 663-672.
183. Hackman P, Vihola A, Haravuori H, Marchand S, Sarparanta J, et al. (2002) Tibial muscular dystrophy is a titinopathy caused by mutations in TTN, the gene encoding the giant skeletal-muscle protein titin. Am J Hum Genet 71: 492-500.
184. Lange S, Xiang F, Yakovenko A, Vihola A, Hackman P, et al. (2005) The kinase domain of titin controls muscle gene expression and protein turnover. Science 308: 1599-1603.
185. Gerull B, Gramlich M, Atherton J, McNabb M, Trombitas K, et al. (2002) Mutations of TTN, encoding the giant muscle filament titin, cause familial dilated cardiomyopathy. Nat Genet 30: 201-204.
186. Carmignac V, Salih MA, Quijano-Roy S, Marchand S, Al Rayess MM, et al. (2007) C-terminal titin deletions cause a novel early-onset myopathy with fatal cardiomyopathy. Ann Neurol 61: 340-351.
187. Satoh M, Takahashi M, Sakamoto T, Hiroe M, Marumo F, et al. (1999) Structural analysis of the titin gene in hypertrophic cardiomyopathy: identification of a novel disease gene. Biochem Biophys Res Commun 262: 411-417.
188. Olson TM, Illenberger S, Kishimoto NY, Huttelmaier S, Keating MT, et al. (2002) Metavinculin mutations alter actin interaction in dilated cardiomyopathy. Circulation 105: 431-437.
189. Vasile VC, Will ML, Ommen SR, Edwards WD, Olson TM, et al. (2006) Identification of a metavinculin missense mutation, R975W, associated with both hypertrophic and dilated cardiomyopathy. Mol Genet Metab 87: 169-174.
190. Watts GD, Wymer J, Kovach MJ, Mehta SG, Mumm S, et al. (2004) Inclusion body myopathy associated with Paget disease of bone and frontotemporal dementia is caused by mutant valosin-containing protein. Nat Genet 36: 377-381.
191. Ho M, Chelly J, Carter N, Danek A, Crocker P, et al. (1994) Isolation of the gene for McLeod syndrome that encodes a novel membrane transport protein. Cell 77: 869-880.

## Sheet: Sheet2
Table S2. Set of genes known to be involved in muscle disease used for exome variant filtering and coverage analysis.
						% CCDS+splice bases failed
Gene Symbol	Gene Name	Known muscle disorders involved	%CCDS+splice bases failed	CCDS+splice bases failed	CCDS+splice bases in gene	All cases	LGMD2359 II:2	LGMD2359 II:7	LGMD2359 III:4	LGMD2692 II:3	LGMD2692 II:8
ABCC9	ATP-binding cassette, subfamily C, member 9	Familial atrial fibrillation 12[1]; Dilated cardiomyopathy 1O[2]	0.718391	40	5568	0.718391	1.02371	0.736351	0.718391	0.77227	0.951868
ACTA1*	Actin, alpha, skeletal muscle 1	Nemaline Myopathy[3]; Congenital myopathy with cores[4]; Congenital fiber-type disproportion myopathy[5]	1.91388	24	1254	1.91388	11.1643	9.33014	2.63158	3.74801	11.244
ACTC1	Actin, alpha, cardiac muscle	Atrial septal defect 5 [6]; Cardiomyopathy, dilated, 1R [7]; Cardiomyopathy, familial hypertrophic, 11 [8]; Left ventricular noncompaction 4[9]	0.478469	6	1254	0.478469	4.86443	0.797448	0.558214	3.11005	4.22648
ACTN2	Actinin, alpha-2	Dilated cardiomyopathy 1AA[10]	4.25121	132	3105	4.25121	5.37842	5.89372	5.47504	8.05153	14.0419
ANKRD1	Ankyrin repeat domain-containing 1	Dilated cardiomyopathy[11]; Hypertrophic cardiomyopathy[12]	2.10526	24	1140	2.10526	2.7193	2.80702	3.59649	3.77193	2.10526
ANO5*	Anoctamin 5	LGMD2L[13]; Miyoshi muscular dystrophy[13]	2.54557	81	3182	2.54557	2.54557	2.577	2.54557	2.54557	2.577
BAG3*	BCL2-associated athanogene 3	Myofibrillar myopathy[14]; Dilated cardiomyopathy 1HH[15]	6.63717	120	1808	6.63717	11.2832	11.3385	11.3938	6.69248	11.3385
BIN1*	Bridging integrator 1	Centronuclear myopathy[16]	30.1751	672	2227	30.1751	52.7616	42.2991	46.8792	48.5406	64.0772
CAPN3*	Calpain 3	LGMD2A[17]	4.37882	129	2946	4.37882	6.14392	4.61643	4.61643	8.52003	15.852
CAV3*	Caveolin 3	LGMD1C[18]; Rippling muscle disease[19]; Distal myopathy with reduced caveolin-3[20]; Familial hypertrophic cardiomyopathy[21]	0.403226	2	496	0.403226	3.02419	0.403226	2.01613	0.806452	13.1048
CFL2*	Cofilin 2	Nemaline Myopathy[22]	4.4702	27	604	4.4702	4.63576	4.63576	4.4702	4.4702	4.4702
CNTN1*	Contactin 1	Lethal infantile congenital myopathy[23]	0.653966	23	3517	0.653966	0.653966	0.653966	0.653966	0.653966	0.6824
COL6A1*	Collagen, type VI, alpha-1	Bethlem myopathy[24]; Autosomal dominant LGMD[25]; Ullrich congenital muscular dystrophy[26]	29.2052	1106	3787	29.2052	42.8307	40.2165	44.9696	37.3911	53.446
COL6A2*	Collagen, type VI, alpha-2	Bethlem myopathy[24]; Ullrich congenital muscular dystrophy[27]; Autosomal recessive myosclerosis[28]	21.5295	853	3962	21.5295	36.9006	35.4114	36.1938	33.5184	46.6683
COL6A3*	Collagen, type VI, alpha-3	Bethlem myopathy[29]; Ullrich congenital muscular dystrophy[30]	0.919452	96	10441	0.919452	2.8254	2.13581	1.81017	3.35217	2.83498
CRYAB*	Crystallin, alpha-B	Myofibrillar myopathy[31,32]	37.9252	223	588	37.9252	37.9252	37.9252	37.9252	37.9252	37.9252
CSRP3	Cysteine- and glycine-rich protein 3	Dilated cardiomyopathy 1M[33]; Hypertrophic cardiomyopathy 12[34]	0.729927	5	685	0.729927	0.729927	0.729927	0.729927	0.729927	0.875912
DES*	Desmin	Myofibrillar myopathy[35,36]; Familial dilated cardiomyopathy (CMD1I)[37]; Neurogenic scapuloperoneal syndrome, Kaeser type[38]	34.6516	552	1593	34.6516	35.7188	38.0414	39.7991	38.4181	40.3641
DMD*	Dystrophin	Duchenne muscular dystrophy[39,40,41]; Becker muscular dystrophy[42]; Dilated cardiomyopathy 3B[43]	1.12474	144	12803	1.12474	6.58439	4.70202	7.6857	12.3799	2.35101
DNAJB6	DNAJ/HSP40 homolog, subfamily B, member 6	LGMD1E[44,45]	19.6488	235	1196	19.6488	19.6488	19.7324	19.6488	22.7425	19.8161
DNM2*	Dynamin 2	Centronuclear myopathy[46]; Dominant intermediate Charcot-Marie-Tooth disease[47]	13.1892	421	3192	13.1892	17.6692	13.6591	15.4449	13.8158	20.9273
DPM3*	Dolichyl-phosphate mannosyltransferase 3	Congenital disorder of glycosylation type IO[48]	0.257069	1	389	0.257069	0.257069	1.02828	0.514139	5.39846	33.6761
DSC2	Desmocollin 2	Arrhythmogenic right ventricular dysplasia 11[49]	3.40688	105	3082	3.40688	3.40688	3.40688	3.40688	3.56911	3.53666
DSG2	Desmoglein 2	Arrhythmogenic right ventricular dysplasia 10[50]; Dilated cardiomyopathy 1BB[51]	2.16024	79	3657	2.16024	2.18759	2.16024	2.16024	2.18759	2.16024
DSP	Desmoplakin	Arrhythmogenic right ventricular dysplasia 8[52]; Dilated cardiomyopathy[53]	2.34169	213	9096	2.34169	2.34169	2.34169	2.37467	2.34169	2.58355
DYSF*	Dysferlin	LGMD2B[54]Miyoshi myopathy[54]; Distal myopathy with anterior tibial onset[54]	9.88235	756	7650	9.88235	16.3791	14.3922	15.4641	18.8105	24.7059
EMD*	Emerin	Emery-Dreifuss muscular dystrophy, X-linked[55]	12.0904	107	885	12.0904	14.5763	22.5989	12.2034	12.3164	12.2034
EYA4	Eyes absent 4	Dilated cardiomyopathy IJ[56]	0.826105	20	2421	0.826105	0.908715	0.826105	0.86741	0.826105	0.950021
FHL1*	Four-and-a-half lim domains 1	Scapuloperoneal myopathy[57]; X-linked myopathy with postural muscle atrophy[58] ;X-linked myopathy with reducing bodies[59]; Emery-Dreifuss muscular dystrophy-6[60]	3.58232	47	1312	3.58232	3.58232	5.25915	6.70732	9.98476	4.95427
FKRP*	Fukutin-related protein	Congenital muscular dystrophy-dystroglycanopathy with brain and eye anomalies 5 (MDDGA5; Walker-Warburg syndrome; muscle-eye-brain disease)[61]; Congenital muscular dystrophy- dystroglycanopathy with or without mental retardation 5 (MDDGB5)[62]; LGMD2I (MDDGC5)[62]	88.5942	1336	1508	88.5942	97.3475	100	95.1592	93.0371	100
FKTN*	Fukutin	Congenital muscular dystrophy-dystroglycanopathy with brain and eye anomalies 4 (MDDGA4; Fukuyama congenital muscular dystrophy; Walker-Warburg syndrome; muscle-eye-brain disease)[63]; Congenital muscular dystrophy-dystroglycanopathy without mental retardation 4 (MDDGB4)[64]; LGMD2M (MDDGC4)[65]; Dilated cardiomyopathy 1X[66]	3.23182	52	1609	3.23182	3.23182	3.23182	3.23182	3.23182	3.23182
FLNA	Filamin A	Cardiac valvular dystrophy[67]	6.13462	545	8884	6.13462	18.6403	12.6632	16.1526	12.1454	8.31833
FLNC*	Filamin C	Myofibrillar myopathy[68]; Distal myopathy-4[69]	3.04224	278	9138	3.04224	13.0991	7.64938	12.4316	8.2622	29.5798
FRG1	FSHD region gene 1	Possibly involved in FSHD pathogenesis[70]	0.940439	9	957	0.940439	1.35841	1.35841	1.25392	4.17973	10.1358
GAA	Glucosidase, alpha, acid	Glycogen storage disease II[71]	15.406	499	3239	15.406	32.9423	23.8654	28.9287	19.7592	41.4017
GNE*	UDP-N-acetylglycosamine 2-epimerase/N-acetylmannosamine kinase	Inclusion body myopathy[72]; Nonaka myopathy[73]	0.461538	12	2600	0.461538	2.15385	0.5	0.461538	3.61538	3.80769
ISCU*	Iron-sulfur cluster scaffold, E.coli, homolog of	Hereditary myopathy with lactic acidosis[74]	20.9653	139	663	20.9653	23.6802	21.5686	22.7753	25.0377	21.1161
ITGA7*	Integrin, alpha-7	Congenital muscular dystrophy[75]	8.09602	344	4249	8.09602	18.2631	11.132	14.2857	19.2751	20.3577
JUP	Junction plakoglobin	Arrhythmogenic right ventricular cardiomyopathy[76]	25.3002	632	2498	25.3002	40.0721	28.3827	36.5092	42.3139	47.9183
KBTBD13*	Kelch repeat and BTB/POZ domains-containing protein 13	Nemaline myopathy[77]	69.1482	966	1397	69.1482	87.5447	84.5383	80.6729	72.0115	94.1303
KLHL9	Kelch-like 9	Distal myopathy[78]	0.0533618	1	1874	0.0533618	0.0533618	0.0533618	0.0533618	0.0533618	0.0533618
LAMA2*	Laminin, alpha 2	Merosin-deficient congenital muscular dystrophy[79]	1.8371	196	10669	1.8371	1.92145	1.85584	1.95895	1.94957	2.00581
LAMP2*	Lysosome-associated membrane protein 2	Danon disease[80]	0.633641	11	1736	0.633641	4.03226	6.33641	4.37788	6.2788	0.691244
LARGE*	Acetylglucosaminyltransferase-like protein	Congenital muscular dystrophy-dystroglycanopathy with mental retardation 5 (MDDGB6; congenital muscular dystrophy 1B) [81]; Congenital muscular dystrophy-dystroglycanopathy with brain and eye anomalies 6 (MDDGA6)[82]	0.548804	14	2551	0.548804	1.09761	1.09761	1.96002	3.80243	7.95766
LDB3*	Lim domain-binding 3	ZASP-related myofibrillar myopathy[83]; Dilated cardiomyopathy 1C[84]; Left ventricular noncompaction 3[85]	0.919378	26	2828	0.919378	7.35502	8.13296	2.82885	2.93494	12.6945
LMNA*	Lamin A/C	LGMD1B[86]Emery-Dreifuss muscular dystrophy 2[87]; Congenital muscular dystrophy[88]; Dilated cardiomyopathy 1A[89]; Charcot-Marie-Tooth Disease Type 2B1[90]	21.5869	487	2256	21.5869	29.2996	25.9309	32.8014	36.5691	66.7996
MATR3*	Matrin 3	Distal myopathy type 2 (with vocal cord and pharyngeal weakness)[91]	2.83541	82	2892	2.83541	2.86999	2.83541	2.83541	2.83541	2.86999
MTM1*	Myotubularin	X-linked myotubular myopathy[92]	1.57744	33	2092	1.57744	7.07457	5.06692	6.97897	7.02677	3.48948
MYBPC3*	Myosin-binding protein C, cardiac	Cardiomyopathy with skeletal myopathy[93]Familial hypertrophic cardiomyopathy 4[94]	19.2231	866	4505	19.2231	32.6526	27.4806	30.1665	29.7669	43.6404
MYF6*	Myogenic factor 6	Centronuclear myopathy[95]	0.380228	3	789	0.380228	0.380228	0.380228	0.380228	0.380228	0.760456
MYH2*	Myosin heavy chain 2, skeletal muscle, adult	Inclusion body myopathy 3[96]	0.576981	38	6586	0.576981	0.607349	0.592165	0.576981	0.576981	0.607349
MYH6	Myosin heavy chain 6, cardiac muscle A	Dilated cardiomyopathy 1EE[97]; Hypertrophic cardiomyopathy 14[98]; Atrial septal defect 3[99]	1.15854	76	6560	1.15854	2.54573	2.07317	1.3872	2.10366	2.48476
MYH7*	Myosin heavy chain 7, cardiac muscle, beta	Laing distal myopathy[100]; Myosin storage myopathy[101]; Scapuloperoneal syndrome[102]; Left ventricular noncompaction[9]; Dilated cardiomyopathy[103]; Familial hypertrophic cardiomyopathy[104]	0.578563	38	6568	0.578563	1.30938	0.609013	0.91352	0.943971	2.51218
MYL2	Myosin light chain 2, regulatory, cardiac, slow	Familial hypertrophic cardiomyopathy 10[105]	1.09204	7	641	1.09204	1.09204	1.09204	1.09204	1.09204	3.27613
MYL3	Myosin light chain 3, alkali, ventricular, skeletal, slow	Familial hypertrophic cardiomyopathy 8[105]	0.847458	6	708	0.847458	0.847458	0.847458	0.847458	0.847458	0.847458
MYOT*	Titin immunoglobulin domain protein	LGMD1A[106]; Myotilin-related myofibrillar myopathy[107]Spheroid body myopathy[108]	0.536673	9	1677	0.536673	0.536673	0.536673	0.536673	0.536673	0.536673
MYPN	Myopalladin	Dilated cardiomyopathy[109]	0.437486	19	4343	0.437486	0.437486	0.437486	0.437486	0.460511	0.506562
NEB*	Nebulin	Nemaline Myopathy[110]	13.6812	4009	29303	13.6812	14.5105	13.8552	15.5001	15.35	14.9268
NEXN	Nexilin, rat, homolog of	Dilated cardiomyopathy 1CC[111]; Familial hypertrophic cardiomyopathy 20[112]	0.529101	12	2268	0.529101	0.529101	0.529101	0.529101	0.529101	1.41093
PABPN1*	Polyadenylate-binding protein, nuclear, 1	Oculopharyngeal muscular dystrophy[113]	32.705	347	1061	32.705	35.6268	35.6268	44.3921	45.3346	48.3506
PKP2	Plakophilin 2	Arrhythmogenic right ventricular dysplasia[114]	7.62133	223	2926	7.62133	9.02256	9.5352	8.78332	7.82638	9.26179
PLEC*	Plectin 1	Congenital Muscular Dystrophy with Familial Junctional Epidermolysis Bullosa[115]; Autosomal recessive LGMD[116]; Congenital myasthenic syndrome associated with epidermolysis bullosa[117]	38.2641	5934	15508	38.2641	51.6185	47.4723	55.4166	42.8424	52.1215
PLN	Phosholamban	Dilated cardiomyopathy 1P[118]; Familial hypertrophic cardiomyopathy 18[119]	0.558659	1	179	0.558659	0.558659	0.558659	0.558659	0.558659	0.558659
POMGNT1*	Protein O-mannose beta-1,2-N-Acetylglucosaminyltransferase	Congenital muscular dystrophy-dystroglycanopathy with brain and eye anomalies 3 (MDDGA3; Muscle-eye-brain disease)[120]; LGMD2M[121]; Congenital muscular dystrophy-dystroglycanopathy with mental retardation 3 (MDDGB3)[64]	0.873908	21	2403	0.873908	3.95339	0.998752	0.915522	2.08073	1.58136
POMT1*	Protein O-mannosyltransferase 1	Congenital muscular dystrophy-dystroglycanopathy with brain and eye anomalies 1 (MDDGA1; Walker-Walker syndrome; Muscle-eye-brain disease)[122]; Congenital muscular dystrophy-dystroglycanopathy with mental retardation 1 (MDDGB1)[123]; LGMD2K[124]	6.66921	175	2624	6.66921	15.7393	10.2134	11.7378	16.1204	23.9329
POMT2*	Protein O-mannosyltransferase 2	Walker-Warburg syndrome (MDDGA1)[125]; Congenital muscular dystrophy-dystroglycanopathy with brain and eye anomalies 2 (MDDGA2; Walker-Walkersyndrome; Muscle-eye-brain disease) [126]; Congenital muscular dystrophy-dystroglycanopathy with mental retardation 2 (MDDGB2)[126]LGMD2N[126]	26.6367	712	2673	26.6367	29.5548	28.7692	26.7864	33.5578	34.0441
PRKAG2	Protein kinase, amp-activated, non-catalyic, gamma 2	Familial hypertrophic cardiomyopathy 6[127]; Glycogen storage disease of the heart, lethal congenital[128]; Wolff-Parkinson-White syndrome[129]	8.52217	173	2030	8.52217	9.70443	10.3941	11.4778	10.2463	19.3596
PSEN1	Presenilin 1	Dilated cardiomyopathy[130]	0.623441	10	1604	0.623441	2.61845	0.74813	2.61845	2.43142	1.68329
PSEN2	Presenilin 2	Dilated cardiomyopathy 1V[130]	1.74531	27	1547	1.74531	12.7343	11.0537	3.16742	9.5669	24.9515
PTRF*	RNA polymerase I and transcript release factor	Congenital generalized lipodystrophy type 4 and muscular dystrophy[131]	3.38005	41	1213	3.38005	14.6744	20.9398	21.352	8.16158	21.1871
RYR1*	Ryanodine receptor 1	Central core disease[132,133]; Minicore myopathy with external ophthalmoplegia[134,135]; Congenital neuromuscular disease with uniform type 1 fibers[136]	13.4884	2325	17237	13.4884	19.8816	19.2667	19.7946	19.7888	28.4156
RYR2	Ryanodine receptor 2	Arrhythmogenic right ventricular dysplasia 2[137]	1.55846	265	17004	1.55846	1.62315	1.56434	1.67608	1.61727	1.99953
SCN5A	Sodium channel, voltage-gated type V, alpha subunit	Familial atrial fibrillation 10[138]; Dilated cardiomyopathy 1E[139,140]; Familial ventricular fibrillation 1[141]	0.626585	42	6703	0.626585	2.64061	2.75996	2.22289	6.37028	8.04118
SECISBP2*	Selenocysteine insertion sequence-binding protein 2	Congenital muscular dystrophy with rigid spine[142]	2.47849	72	2905	2.47849	2.61618	2.75387	2.82272	2.89157	2.54733
SEPN1*	Selenoprotein N 1	Rigid spine muscular dystrophy[143]; Congenital fiber-type disproportion[144]; Multiminicore myopathy[145]	27.5455	560	2033	27.5455	28.6276	28.1358	28.8244	27.939	31.2346
SGCA*	Sarcoglycan, alpha	LGMD2D[146]	26.6369	358	1344	26.6369	34.375	31.1012	35.0446	30.8036	30.1339
SGCB*	Sarcoglycan, beta	LGMD2E[147]	5.38533	58	1077	5.38533	5.38533	5.38533	5.38533	5.38533	5.38533
SGCD*	Sarcoglycan, delta	LGMD2F[148]; Dilated cardiomyopathy 1L[149]	0.723982	8	1105	0.723982	2.17195	0.81448	2.08145	9.04977	5.70136
SGCG*	Sarcoglycan, gamma	LGMD2C[150]	0.688976	7	1016	0.688976	2.26378	0.787402	2.06693	0.787402	14.2717
SIL1*	SIL1, S. Cerevisiae, homolog of	Marinesco-Sjogren syndrome[151]	15.5811	244	1566	15.5811	25.9259	22.2222	22.7331	25.4789	34.4189
SLC22A5	Solute carrier family 22 (organic cation transporter), member 5	Primary systemic carnitine deficiency[152]	14.6211	274	1874	14.6211	18.7834	22.0918	22.5187	19.5304	22.8922
SMN1	Survival of motor neuron 1	Spinal muscular atrophy[153]	93.3014	975	1045	93.3014	93.3014	93.3014	93.3014	93.3014	93.3014
SPP1	Secreted phosphoprotein 1	Modifier of Duchenne muscular dystrophy disease severity[154]	0.56338	6	1065	0.56338	0.56338	0.56338	0.56338	0.56338	0.56338
SYNE1*	Synaptic nuclear envelope protein 1	Emery-Dreifuss muscular dystrophy 4[155]; Autosomal recessive cerebellar ataxia type 1[156]	0.499864	147	29408	0.499864	0.530468	0.527067	0.646083	0.666485	0.615479
SYNE2*	Synaptic nuclear envelope protein 2	Emery-Dreifuss muscular dystrophy 5[157]	0.498504	115	23069	0.498504	0.667563	0.524513	0.524513	0.797607	2.0417
TAZ*	Tafazzin	Barth Syndrome[158]Dilated cardiomyopathy 3A[159]; Left ventricular noncompaction[160]	22.293	245	1099	22.293	40.5823	33.758	30.6642	40.2184	22.748
TCAP*	Titin-cap	LGMD2G[161]Dilated cardiomyopathy 1N[33]	4.96324	27	544	4.96324	6.80147	7.35294	11.9485	6.43382	11.7647
TGFB3	Transforming growth factor, beta-3	Arrhythmogenic right ventricular dysplasia 1[162]	0.507614	7	1379	0.507614	0.507614	0.580131	0.507614	0.507614	1.59536
TMEM43	Transmembrane protein 43	Arrhythmogenic right ventricular dysplasia 5[163]	2.9799	43	1443	2.9799	6.37561	3.0492	8.24671	13.4442	11.2266
TMPO	Thymopoietin	Dilated cardiomyopathy 1T[164]	5.67261	175	3085	5.67261	8.00648	6.58023	10.0162	8.16856	9.98379
TNNC1	Troponin C, slow	Dilated cardiomyopathy 1Z[165]; Hypertrophic cardiomyopathy 13[166,167,168]	8.08581	49	606	8.08581	16.5017	8.08581	8.58086	12.0462	21.9472
TNNI3	Troponin I, cardiac	Dilated cardiomyopathy 1FF[169]; Dilated cardiomyopathy 2A[170]; Familial hypertrophic cardiomyopathy 7[171]; Familial restrictive cardiomyopathy[172]	15.0063	119	793	15.0063	37.4527	24.338	34.6784	21.942	50.0631
TNNT1*	Troponin T1, skeletal, slow	Nemaline myopathy[173]	23.3364	256	1097	23.3364	34.4576	30.629	26.5269	38.3774	53.6007
TNNT2	Troponin T2, cardiac	Dilated cardiomyopathy 1D[103]; Familial hypertrophic cardiomyopathy 2[174]; Familial restrictive cardiomyopathy 3[175]; Left ventricular noncompaction 6[9]	8.3976	98	1167	8.3976	10.5398	18.9374	15.3385	26.1354	29.8201
TPM1	Tropomyosin 1	Dilated cardiomyopathy 1Y[176]; Familial hypertrophic cardiomyopathy 3[174]	18.8485	311	1650	18.8485	22.1818	26.9091	33.8788	26	25.2121
TPM2*	Tropomyosin 2	Nemaline myopathy[177]; Cap myopathy[178]	10.6159	131	1234	10.6159	17.423	12.4797	11.1021	17.423	16.9368
TPM3	Tropomyosin 3	Cap myopathy[179]; Congenital myopathy with fiber-type disproportion[180]; Nemaline myopathy[181]	0.927767	14	1509	0.927767	1.12657	0.994036	0.927767	3.51226	0.994036
TRIM32*	Tripartite motif-containing protein 32	LGMD2H[182]	0.0504541	1	1982	0.0504541	0.0504541	0.0504541	0.151362	0.0504541	0.0504541
TTN*	Titin	Tibial muscular dystrophy[183]; LGMD2J[183]; Edstrom myopathy (with early respiratory failure)[184]; Dilated cardiomyopathy 1G[185]; Early-onset myopathy with fatal cardiomyopathy[186]; Hypertrophic cardiomyopathy 9[187]	0.419825	463	110284	0.419825	0.502339	0.589387	0.581227	0.574879	0.692757
VCL	Vinculin	Dilated cardiomyopathy 1W[188]; Familial hypertrophic cardiomyopathy 15[189]	4.16125	160	3845	4.16125	6.42393	6.21586	8.79064	5.48765	8.81664
VCP*	Valosin-containing protein	Inclusion body myopathy with Paget disease of bone and frontotemporal dementia[190]	1.91959	53	2761	1.91959	2.02825	1.91959	1.95581	1.91959	1.95581
XK*	Kell blood group protein, McLeod syndrome-associated	McLeod myopathy[191]	20	279	1395	20	39.4265	24.086	30.7527	30.3943	21.147
		TOTAL	6.51405	32539	499520
* Coverage examined by Dias et al.
1. Olson TM, Alekseev AE, Moreau C, Liu XK, Zingman LV, et al. (2007) KATP channel mutation confers risk for vein of Marshall adrenergic atrial fibrillation. Nat Clin Pract Cardiovasc Med 4: 110-116.
2. Bienengraeber M, Olson TM, Selivanov VA, Kathmann EC, O'Cochlain F, et al. (2004) ABCC9 mutations identified in human dilated cardiomyopathy disrupt catalytic KATP channel gating. Nat Genet 36: 382-387.
3. Nowak KJ, Wattanasirichaigoon D, Goebel HH, Wilce M, Pelin K, et al. (1999) Mutations in the skeletal muscle alpha-actin gene in patients with actin myopathy and nemaline myopathy. Nat Genet 23: 208-212.
4. Kaindl AM, Ruschendorf F, Krause S, Goebel HH, Koehler K, et al. (2004) Missense mutations of ACTA1 cause dominant congenital myopathy with cores. J Med Genet 41: 842-848.
5. Laing NG, Clarke NF, Dye DE, Liyanage K, Walker KR, et al. (2004) Actin mutations are one cause of congenital fibre type disproportion. Ann Neurol 56: 689-694.
6. Matsson H, Eason J, Bookwalter CS, Klar J, Gustavsson P, et al. (2008) Alpha-cardiac actin mutations produce atrial septal defects. Hum Mol Genet 17: 256-265.
7. Olson TM, Michels VV, Thibodeau SN, Tai YS, Keating MT (1998) Actin mutations in dilated cardiomyopathy, a heritable form of heart failure. Science 280: 750-752.
8. Mogensen J, Klausen IC, Pedersen AK, Egeblad H, Bross P, et al. (1999) Alpha-cardiac actin is a novel disease gene in familial hypertrophic cardiomyopathy. J Clin Invest 103: R39-43.
9. Klaassen S, Probst S, Oechslin E, Gerull B, Krings G, et al. (2008) Mutations in sarcomere protein genes in left ventricular noncompaction. Circulation 117: 2893-2901.
10. Mohapatra B, Jimenez S, Lin JH, Bowles KR, Coveler KJ, et al. (2003) Mutations in the muscle LIM protein and alpha-actinin-2 genes in dilated cardiomyopathy and endocardial fibroelastosis. Mol Genet Metab 80: 207-215.
11. Moulik M, Vatta M, Witt SH, Arola AM, Murphy RT, et al. (2009) ANKRD1, the gene encoding cardiac ankyrin repeat protein, is a novel dilated cardiomyopathy gene. J Am Coll Cardiol 54: 325-333.
12. Arimura T, Bos JM, Sato A, Kubo T, Okamoto H, et al. (2009) Cardiac ankyrin repeat protein gene (ANKRD1) mutations in hypertrophic cardiomyopathy. J Am Coll Cardiol 54: 334-342.
13. Bolduc V, Marlow G, Boycott KM, Saleki K, Inoue H, et al. (2010) Recessive mutations in the putative calcium-activated chloride channel Anoctamin 5 cause proximal LGMD2L and distal MMD3 muscular dystrophies. Am J Hum Genet 86: 213-221.
14. Selcen D, Muntoni F, Burton BK, Pegoraro E, Sewry C, et al. (2009) Mutation in BAG3 causes severe dominant childhood muscular dystrophy. Ann Neurol 65: 83-89.
15. Norton N, Li D, Rieder MJ, Siegfried JD, Rampersaud E, et al. (2011) Genome-wide studies of copy number variation and exome sequencing identify rare variants in BAG3 as a cause of dilated cardiomyopathy. Am J Hum Genet 88: 273-282.
16. Nicot AS, Toussaint A, Tosch V, Kretz C, Wallgren-Pettersson C, et al. (2007) Mutations in amphiphysin 2 (BIN1) disrupt interaction with dynamin 2 and cause autosomal recessive centronuclear myopathy. Nat Genet 39: 1134-1139.
17. Richard I, Broux O, Allamand V, Fougerousse F, Chiannilkulchai N, et al. (1995) Mutations in the proteolytic enzyme calpain 3 cause limb-girdle muscular dystrophy type 2A. Cell 81: 27-40.
18. Minetti C, Sotgia F, Bruno C, Scartezzini P, Broda P, et al. (1998) Mutations in the caveolin-3 gene cause autosomal dominant limb-girdle muscular dystrophy. Nat Genet 18: 365-368.
19. Betz RC, Schoser BG, Kasper D, Ricker K, Ramirez A, et al. (2001) Mutations in CAV3 cause mechanical hyperirritability of skeletal muscle in rippling muscle disease. Nat Genet 28: 218-219.
20. Tateyama M, Aoki M, Nishino I, Hayashi YK, Sekiguchi S, et al. (2002) Mutation in the caveolin-3 gene causes a peculiar form of distal myopathy. Neurology 58: 323-325.
21. Hayashi T, Arimura T, Ueda K, Shibata H, Hohda S, et al. (2004) Identification and functional analysis of a caveolin-3 mutation associated with familial hypertrophic cardiomyopathy. Biochem Biophys Res Commun 313: 178-184.
22. Agrawal PB, Greenleaf RS, Tomczak KK, Lehtokari VL, Wallgren-Pettersson C, et al. (2007) Nemaline myopathy with minicores caused by mutation of the CFL2 gene encoding the skeletal muscle actin-binding protein, cofilin-2. Am J Hum Genet 80: 162-167.
23. Compton AG, Albrecht DE, Seto JT, Cooper ST, Ilkovski B, et al. (2008) Mutations in contactin-1, a neural adhesion and neuromuscular junction protein, cause a familial form of lethal congenital myopathy. Am J Hum Genet 83: 714-724.
24. Jobsis GJ, Keizers H, Vreijling JP, de Visser M, Speer MC, et al. (1996) Type VI collagen mutations in Bethlem myopathy, an autosomal dominant myopathy with contractures. Nat Genet 14: 113-115.
25. Scacheri PC, Gillanders EM, Subramony SH, Vedanarayanan V, Crowe CA, et al. (2002) Novel mutations in collagen VI genes: expansion of the Bethlem myopathy phenotype. Neurology 58: 593-602.
26. Pan TC, Zhang RZ, Sudano DG, Marie SK, Bonnemann CG, et al. (2003) New molecular mechanism for Ullrich congenital muscular dystrophy: a heterozygous in-frame deletion in the COL6A1 gene causes a severe phenotype. Am J Hum Genet 73: 355-369.
27. Camacho Vanegas O, Bertini E, Zhang RZ, Petrini S, Minosse C, et al. (2001) Ullrich scleroatonic muscular dystrophy is caused by recessive mutations in collagen type VI. Proc Natl Acad Sci U S A 98: 7516-7521.
28. Merlini L, Martoni E, Grumati P, Sabatelli P, Squarzoni S, et al. (2008) Autosomal recessive myosclerosis myopathy is a collagen VI disorder. Neurology 71: 1245-1253.
29. Pan TC, Zhang RZ, Pericak-Vance MA, Tandan R, Fries T, et al. (1998) Missense mutation in a von Willebrand factor type A domain of the alpha 3(VI) collagen gene (COL6A3) in a family with Bethlem myopathy. Hum Mol Genet 7: 807-812.
30. Demir E, Sabatelli P, Allamand V, Ferreiro A, Moghadaszadeh B, et al. (2002) Mutations in COL6A3 cause severe and mild phenotypes of Ullrich congenital muscular dystrophy. Am J Hum Genet 70: 1446-1458.
31. Selcen D, Engel AG (2003) Myofibrillar myopathy caused by novel dominant negative alpha B-crystallin mutations. Ann Neurol 54: 804-810.
32. Vicart P, Caron A, Guicheney P, Li Z, Prevost MC, et al. (1998) A missense mutation in the alphaB-crystallin chaperone gene causes a desmin-related myopathy. Nat Genet 20: 92-95.
33. Knoll R, Hoshijima M, Hoffman HM, Person V, Lorenzen-Schmidt I, et al. (2002) The cardiac mechanical stretch sensor machinery involves a Z disc complex that is defective in a subset of human dilated cardiomyopathy. Cell 111: 943-955.
34. Geier C, Perrot A, Ozcelik C, Binner P, Counsell D, et al. (2003) Mutations in the human muscle LIM protein gene in families with hypertrophic cardiomyopathy. Circulation 107: 1390-1395.
35. Dalakas MC, Park KY, Semino-Mora C, Lee HS, Sivakumar K, et al. (2000) Desmin myopathy, a skeletal myopathy with cardiomyopathy caused by mutations in the desmin gene. N Engl J Med 342: 770-780.
36. Goldfarb LG, Park KY, Cervenakova L, Gorokhova S, Lee HS, et al. (1998) Missense mutations in desmin associated with familial cardiac and skeletal myopathy. Nat Genet 19: 402-403.
37. Li D, Tapscoft T, Gonzalez O, Burch PE, Quinones MA, et al. (1999) Desmin mutation responsible for idiopathic dilated cardiomyopathy. Circulation 100: 461-464.
38. Walter MC, Reilich P, Huebner A, Fischer D, Schroder R, et al. (2007) Scapuloperoneal syndrome type Kaeser and a wide phenotypic spectrum of adult-onset, dominant myopathies are associated with the desmin mutation R350P. Brain 130: 1485-1496.
39. Monaco AP, Neve RL, Colletti-Feener C, Bertelson CJ, Kurnit DM, et al. (1986) Isolation of candidate cDNAs for portions of the Duchenne muscular dystrophy gene. Nature 323: 646-650.
40. Bakker E, Pearson PL (1986) Mutation of the Duchenne muscular dystrophy gene associated with meiotic recombination. Clin Genet 30: 347-349.
41. Koenig M, Hoffman EP, Bertelson CJ, Monaco AP, Feener C, et al. (1987) Complete cloning of the Duchenne muscular dystrophy (DMD) cDNA and preliminary genomic organization of the DMD gene in normal and affected individuals. Cell 50: 509-517.
42. Hart KA, Hodgson S, Walker A, Cole CG, Johnson L, et al. (1987) DNA deletions in mild and severe Becker muscular dystrophy. Hum Genet 75: 281-285.
43. Muntoni F, Cau M, Ganau A, Congiu R, Arvedi G, et al. (1993) Brief report: deletion of the dystrophin muscle-promoter region associated with X-linked dilated cardiomyopathy. N Engl J Med 329: 921-925.
44. Sarparanta J, Jonson PH, Golzio C, Sandell S, Luque H, et al. (2012) Mutations affecting the cytoplasmic functions of the co-chaperone DNAJB6 cause limb-girdle muscular dystrophy. Nat Genet 44: 450-455, S451-452.
45. Harms MB, Sommerville RB, Allred P, Bell S, Ma D, et al. (2012) Exome sequencing reveals DNAJB6 mutations in dominantly-inherited myopathy. Ann Neurol 71: 407-416.
46. Bitoun M, Maugenre S, Jeannet PY, Lacene E, Ferrer X, et al. (2005) Mutations in dynamin 2 cause dominant centronuclear myopathy. Nat Genet 37: 1207-1209.
47. Zuchner S, Noureddine M, Kennerson M, Verhoeven K, Claeys K, et al. (2005) Mutations in the pleckstrin homology domain of dynamin 2 cause dominant intermediate Charcot-Marie-Tooth disease. Nat Genet 37: 289-294.
48. Lefeber DJ, Schonberger J, Morava E, Guillard M, Huyben KM, et al. (2009) Deficiency of Dol-P-Man synthase subunit DPM3 bridges the congenital disorders of glycosylation with the dystroglycanopathies. Am J Hum Genet 85: 76-86.
49. Syrris P, Ward D, Evans A, Asimaki A, Gandjbakhch E, et al. (2006) Arrhythmogenic right ventricular dysplasia/cardiomyopathy associated with mutations in the desmosomal gene desmocollin-2. Am J Hum Genet 79: 978-984.
50. Pilichou K, Nava A, Basso C, Beffagna G, Bauce B, et al. (2006) Mutations in desmoglein-2 gene are associated with arrhythmogenic right ventricular cardiomyopathy. Circulation 113: 1171-1179.
51. Posch MG, Posch MJ, Geier C, Erdmann B, Mueller W, et al. (2008) A missense variant in desmoglein-2 predisposes to dilated cardiomyopathy. Mol Genet Metab 95: 74-80.
52. Rampazzo A, Nava A, Malacrida S, Beffagna G, Bauce B, et al. (2002) Mutation in human desmoplakin domain binding to plakoglobin causes a dominant form of arrhythmogenic right ventricular cardiomyopathy. Am J Hum Genet 71: 1200-1206.
53. Norgett EE, Hatsell SJ, Carvajal-Huerta L, Cabezas JC, Common J, et al. (2000) Recessive mutation in desmoplakin disrupts desmoplakin-intermediate filament interactions and causes dilated cardiomyopathy, woolly hair and keratoderma. Hum Mol Genet 9: 2761-2766.
54. Liu J, Aoki M, Illa I, Wu C, Fardeau M, et al. (1998) Dysferlin, a novel skeletal muscle gene, is mutated in Miyoshi myopathy and limb girdle muscular dystrophy. Nat Genet 20: 31-36.
55. Bione S, Maestrini E, Rivella S, Mancini M, Regis S, et al. (1994) Identification of a novel X-linked gene responsible for Emery-Dreifuss muscular dystrophy. Nat Genet 8: 323-327.
56. Schonberger J, Wang L, Shin JT, Kim SD, Depreux FF, et al. (2005) Mutation in the transcriptional coactivator EYA4 causes dilated cardiomyopathy and sensorineural hearing loss. Nat Genet 37: 418-422.
57. Quinzii CM, Vu TH, Min KC, Tanji K, Barral S, et al. (2008) X-linked dominant scapuloperoneal myopathy is due to a mutation in the gene encoding four-and-a-half-LIM protein 1. Am J Hum Genet 82: 208-213.
58. Windpassinger C, Schoser B, Straub V, Hochmeister S, Noor A, et al. (2008) An X-linked myopathy with postural muscle atrophy and generalized hypertrophy, termed XMPMA, is caused by mutations in FHL1. Am J Hum Genet 82: 88-99.
59. Schessl J, Zou Y, McGrath MJ, Cowling BS, Maiti B, et al. (2008) Proteomic identification of FHL1 as the protein mutated in human reducing body myopathy. J Clin Invest 118: 904-912.
60. Gueneau L, Bertrand AT, Jais JP, Salih MA, Stojkovic T, et al. (2009) Mutations of the FHL1 gene cause Emery-Dreifuss muscular dystrophy. Am J Hum Genet 85: 338-353.
61. Beltran-Valero de Bernabe D, Voit T, Longman C, Steinbrecher A, Straub V, et al. (2004) Mutations in the FKRP gene can cause muscle-eye-brain disease and Walker-Warburg syndrome. J Med Genet 41: e61.
62. Brockington M, Yuva Y, Prandini P, Brown SC, Torelli S, et al. (2001) Mutations in the fukutin-related protein gene (FKRP) identify limb girdle muscular dystrophy 2I as a milder allelic variant of congenital muscular dystrophy MDC1C. Hum Mol Genet 10: 2851-2859.
63. Kobayashi K, Nakahori Y, Miyake M, Matsumura K, Kondo-Iida E, et al. (1998) An ancient retrotransposal insertion causes Fukuyama-type congenital muscular dystrophy. Nature 394: 388-392.
64. Mercuri E, Messina S, Bruno C, Mora M, Pegoraro E, et al. (2009) Congenital muscular dystrophies with defective glycosylation of dystroglycan: a population study. Neurology 72: 1802-1809.
65. Godfrey C, Escolar D, Brockington M, Clement EM, Mein R, et al. (2006) Fukutin gene mutations in steroid-responsive limb girdle muscular dystrophy. Ann Neurol 60: 603-610.
66. Murakami T, Hayashi YK, Noguchi S, Ogawa M, Nonaka I, et al. (2006) Fukutin gene mutations cause dilated cardiomyopathy with minimal muscle weakness. Ann Neurol 60: 597-602.
67. Kyndt F, Gueffet JP, Probst V, Jaafar P, Legendre A, et al. (2007) Mutations in the gene encoding filamin A as a cause for familial cardiac valvular dystrophy. Circulation 115: 40-49.
68. Vorgerd M, van der Ven PF, Bruchertseifer V, Lowe T, Kley RA, et al. (2005) A mutation in the dimerization domain of filamin c causes a novel type of autosomal dominant myofibrillar myopathy. Am J Hum Genet 77: 297-304.
69. Duff RM, Tay V, Hackman P, Ravenscroft G, McLean C, et al. (2011) Mutations in the N-terminal actin-binding domain of filamin C cause a distal myopathy. Am J Hum Genet 88: 729-740.
70. Gabellini D, D'Antona G, Moggio M, Prelle A, Zecca C, et al. (2006) Facioscapulohumeral muscular dystrophy in mice overexpressing FRG1. Nature 439: 973-977.
71. Martiniuk F, Bodkin M, Tzall S, Hirschhorn R (1990) Identification of the base-pair substitution responsible for a human acid alpha glucosidase allele with lower "affinity" for glycogen (GAA 2) and transient gene expression in deficient cells. Am J Hum Genet 47: 440-445.
72. Eisenberg I, Avidan N, Potikha T, Hochner H, Chen M, et al. (2001) The UDP-N-acetylglucosamine 2-epimerase/N-acetylmannosamine kinase gene is mutated in recessive hereditary inclusion body myopathy. Nat Genet 29: 83-87.
73. Kayashima T, Matsuo H, Satoh A, Ohta T, Yoshiura K, et al. (2002) Nonaka myopathy is caused by mutations in the UDP-N-acetylglucosamine-2-epimerase/N-acetylmannosamine kinase gene (GNE). J Hum Genet 47: 77-79.
74. Mochel F, Knight MA, Tong WH, Hernandez D, Ayyad K, et al. (2008) Splice mutation in the iron-sulfur cluster scaffold protein ISCU causes myopathy with exercise intolerance. Am J Hum Genet 82: 652-660.
75. Hayashi YK, Chou FL, Engvall E, Ogawa M, Matsuda C, et al. (1998) Mutations in the integrin alpha7 gene cause congenital myopathy. Nat Genet 19: 94-97.
76. Asimaki A, Syrris P, Wichter T, Matthias P, Saffitz JE, et al. (2007) A novel dominant mutation in plakoglobin causes arrhythmogenic right ventricular cardiomyopathy. Am J Hum Genet 81: 964-973.
77. Sambuughin N, Yau KS, Olive M, Duff RM, Bayarsaikhan M, et al. (2010) Dominant mutations in KBTBD13, a member of the BTB/Kelch family, cause nemaline myopathy with cores. Am J Hum Genet 87: 842-847.
78. Cirak S, von Deimling F, Sachdev S, Errington WJ, Herrmann R, et al. (2010) Kelch-like homologue 9 mutation is associated with an early onset autosomal dominant distal myopathy. Brain 133: 2123-2135.
79. Helbling-Leclerc A, Zhang X, Topaloglu H, Cruaud C, Tesson F, et al. (1995) Mutations in the laminin alpha 2-chain gene (LAMA2) cause merosin-deficient congenital muscular dystrophy. Nat Genet 11: 216-218.
80. Nishino I, Fu J, Tanji K, Yamada T, Shimojo S, et al. (2000) Primary LAMP-2 deficiency causes X-linked vacuolar cardiomyopathy and myopathy (Danon disease). Nature 406: 906-910.
81. Longman C, Brockington M, Torelli S, Jimenez-Mallebrera C, Kennedy C, et al. (2003) Mutations in the human LARGE gene cause MDC1D, a novel form of congenital muscular dystrophy with severe mental retardation and abnormal glycosylation of alpha-dystroglycan. Hum Mol Genet 12: 2853-2861.
82. Clement E, Mercuri E, Godfrey C, Smith J, Robb S, et al. (2008) Brain involvement in muscular dystrophies with defective dystroglycan glycosylation. Ann Neurol 64: 573-582.
83. Selcen D, Engel AG (2005) Mutations in ZASP define a novel form of muscular dystrophy in humans. Ann Neurol 57: 269-276.
84. Vatta M, Mohapatra B, Jimenez S, Sanchez X, Faulkner G, et al. (2003) Mutations in Cypher/ZASP in patients with dilated cardiomyopathy and left ventricular non-compaction. J Am Coll Cardiol 42: 2014-2027.
85. Xing Y, Ichida F, Matsuoka T, Isobe T, Ikemoto Y, et al. (2006) Genetic analysis in patients with left ventricular noncompaction and evidence for genetic heterogeneity. Mol Genet Metab 88: 71-77.
86. Muchir A, Bonne G, van der Kooi AJ, van Meegen M, Baas F, et al. (2000) Identification of mutations in the gene encoding lamins A/C in autosomal dominant limb girdle muscular dystrophy with atrioventricular conduction disturbances (LGMD1B). Hum Mol Genet 9: 1453-1459.
87. Bonne G, Di Barletta MR, Varnous S, Becane HM, Hammouda EH, et al. (1999) Mutations in the gene encoding lamin A/C cause autosomal dominant Emery-Dreifuss muscular dystrophy. Nat Genet 21: 285-288.
88. Quijano-Roy S, Mbieleu B, Bonnemann CG, Jeannet PY, Colomer J, et al. (2008) De novo LMNA mutations cause a new form of congenital muscular dystrophy. Ann Neurol 64: 177-186.
89. Fatkin D, MacRae C, Sasaki T, Wolff MR, Porcu M, et al. (1999) Missense mutations in the rod domain of the lamin A/C gene as causes of dilated cardiomyopathy and conduction-system disease. N Engl J Med 341: 1715-1724.
90. De Sandre-Giovannoli A, Chaouch M, Kozlov S, Vallat JM, Tazir M, et al. (2002) Homozygous defects in LMNA, encoding lamin A/C nuclear-envelope proteins, cause autosomal recessive axonal neuropathy in human (Charcot-Marie-Tooth disorder type 2) and mouse. Am J Hum Genet 70: 726-736.
91. Senderek J, Garvey SM, Krieger M, Guergueltcheva V, Urtizberea A, et al. (2009) Autosomal-dominant distal myopathy associated with a recurrent missense mutation in the gene encoding the nuclear matrix protein, matrin 3. Am J Hum Genet 84: 511-518.
92. Laporte J, Hu LJ, Kretz C, Mandel JL, Kioschis P, et al. (1996) A gene mutated in X-linked myotubular myopathy defines a new putative tyrosine phosphatase family conserved in yeast. Nat Genet 13: 175-182.
93. Tajsharghi H, Leren TP, Abdul-Hussein S, Tulinius M, Brunvand L, et al. (2010) Unexpected myopathy associated with a mutation in MYBPC3 and misplacement of the cardiac myosin binding protein C. J Med Genet 47: 575-577.
94. Watkins H, Conner D, Thierfelder L, Jarcho JA, MacRae C, et al. (1995) Mutations in the cardiac myosin binding protein-C gene on chromosome 11 cause familial hypertrophic cardiomyopathy. Nat Genet 11: 434-437.
95. Kerst B, Mennerich D, Schuelke M, Stoltenburg-Didinger G, von Moers A, et al. (2000) Heterozygous myogenic factor 6 mutation associated with myopathy and severe course of Becker muscular dystrophy. Neuromuscul Disord 10: 572-577.
96. Martinsson T, Oldfors A, Darin N, Berg K, Tajsharghi H, et al. (2000) Autosomal dominant myopathy: missense mutation (Glu-706 --> Lys) in the myosin heavy chain IIa gene. Proc Natl Acad Sci U S A 97: 14614-14619.
97. Carniel E, Taylor MR, Sinagra G, Di Lenarda A, Ku L, et al. (2005) Alpha-myosin heavy chain: a sarcomeric gene associated with dilated and hypertrophic phenotypes of cardiomyopathy. Circulation 112: 54-59.
98. Niimura H, Patton KK, McKenna WJ, Soults J, Maron BJ, et al. (2002) Sarcomere protein gene mutations in hypertrophic cardiomyopathy of the elderly. Circulation 105: 446-451.
99. Ching YH, Ghosh TK, Cross SJ, Packham EA, Honeyman L, et al. (2005) Mutation in myosin heavy chain 6 causes atrial septal defect. Nat Genet 37: 423-428.
100. Meredith C, Herrmann R, Parry C, Liyanage K, Dye DE, et al. (2004) Mutations in the slow skeletal muscle fiber myosin heavy chain gene (MYH7) cause laing early-onset distal myopathy (MPD1). Am J Hum Genet 75: 703-708.
101. Tajsharghi H, Thornell LE, Lindberg C, Lindvall B, Henriksson KG, et al. (2003) Myosin storage myopathy associated with a heterozygous missense mutation in MYH7. Ann Neurol 54: 494-500.
102. Pegoraro E, Gavassini BF, Borsato C, Melacini P, Vianello A, et al. (2007) MYH7 gene mutation in myosin storage myopathy and scapulo-peroneal myopathy. Neuromuscul Disord 17: 321-329.
103. Kamisago M, Sharma SD, DePalma SR, Solomon S, Sharma P, et al. (2000) Mutations in sarcomere protein genes as a cause of dilated cardiomyopathy. N Engl J Med 343: 1688-1696.
104. Geisterfer-Lowrance AA, Kass S, Tanigawa G, Vosberg HP, McKenna W, et al. (1990) A molecular basis for familial hypertrophic cardiomyopathy: a beta cardiac myosin heavy chain gene missense mutation. Cell 62: 999-1006.
105. Poetter K, Jiang H, Hassanzadeh S, Master SR, Chang A, et al. (1996) Mutations in either the essential or regulatory light chains of myosin are associated with a rare myopathy in human heart and skeletal muscle. Nat Genet 13: 63-69.
106. Hauser MA, Horrigan SK, Salmikangas P, Torian UM, Viles KD, et al. (2000) Myotilin is mutated in limb girdle muscular dystrophy 1A. Hum Mol Genet 9: 2141-2147.
107. Selcen D, Engel AG (2004) Mutations in myotilin cause myofibrillar myopathy. Neurology 62: 1363-1371.
108. Foroud T, Pankratz N, Batchman AP, Pauciulo MW, Vidal R, et al. (2005) A mutation in myotilin causes spheroid body myopathy. Neurology 65: 1936-1940.
109. Duboscq-Bidot L, Xu P, Charron P, Neyroud N, Dilanian G, et al. (2008) Mutations in the Z-band protein myopalladin gene and idiopathic dilated cardiomyopathy. Cardiovasc Res 77: 118-125.
110. Pelin K, Hilpela P, Donner K, Sewry C, Akkari PA, et al. (1999) Mutations in the nebulin gene associated with autosomal recessive nemaline myopathy. Proc Natl Acad Sci U S A 96: 2305-2310.
111. Hassel D, Dahme T, Erdmann J, Meder B, Huge A, et al. (2009) Nexilin mutations destabilize cardiac Z-disks and lead to dilated cardiomyopathy. Nat Med 15: 1281-1288.
112. Wang H, Li Z, Wang J, Sun K, Cui Q, et al. (2010) Mutations in NEXN, a Z-disc gene, are associated with hypertrophic cardiomyopathy. Am J Hum Genet 87: 687-693.
113. Brais B, Bouchard JP, Xie YG, Rochefort DL, Chretien N, et al. (1998) Short GCG expansions in the PABP2 gene cause oculopharyngeal muscular dystrophy. Nat Genet 18: 164-167.
114. Gerull B, Heuser A, Wichter T, Paul M, Basson CT, et al. (2004) Mutations in the desmosomal protein plakophilin-2 are common in arrhythmogenic right ventricular cardiomyopathy. Nat Genet 36: 1162-1164.
115. Smith FJ, Eady RA, Leigh IM, McMillan JR, Rugg EL, et al. (1996) Plectin deficiency results in muscular dystrophy with epidermolysis bullosa. Nat Genet 13: 450-457.
116. Gundesli H, Talim B, Korkusuz P, Balci-Hayta B, Cirak S, et al. (2010) Mutation in exon 1f of PLEC, leading to disruption of plectin isoform 1f, causes autosomal-recessive limb-girdle muscular dystrophy. Am J Hum Genet 87: 834-841.
117. Maselli RA, Arredondo J, Cagney O, Mozaffar T, Skinner S, et al. (2011) Congenital myasthenic syndrome associated with epidermolysis bullosa caused by homozygous mutations in PLEC1 and CHRNE. Clin Genet 80: 444-451.
118. Schmitt JP, Kamisago M, Asahi M, Li GH, Ahmad F, et al. (2003) Dilated cardiomyopathy and heart failure caused by a mutation in phospholamban. Science 299: 1410-1413.
119. Minamisawa S, Sato Y, Tatsuguchi Y, Fujino T, Imamura S, et al. (2003) Mutation of the phospholamban promoter associated with hypertrophic cardiomyopathy. Biochem Biophys Res Commun 304: 1-4.
120. Vervoort VS, Holden KR, Ukadike KC, Collins JS, Saul RA, et al. (2004) POMGnT1 gene alterations in a family with neurological abnormalities. Ann Neurol 56: 143-148.
121. Clement EM, Godfrey C, Tan J, Brockington M, Torelli S, et al. (2008) Mild POMGnT1 mutations underlie a novel limb-girdle muscular dystrophy variant. Arch Neurol 65: 137-141.
122. Beltran-Valero de Bernabe D, Currier S, Steinbrecher A, Celli J, van Beusekom E, et al. (2002) Mutations in the O-mannosyltransferase gene POMT1 give rise to the severe neuronal migration disorder Walker-Warburg syndrome. Am J Hum Genet 71: 1033-1043.
123. van Reeuwijk J, Maugenre S, van den Elzen C, Verrips A, Bertini E, et al. (2006) The expanding phenotype of POMT1 mutations: from Walker-Warburg syndrome to congenital muscular dystrophy, microcephaly, and mental retardation. Hum Mutat 27: 453-459.
124. Balci B, Uyanik G, Dincer P, Gross C, Willer T, et al. (2005) An autosomal recessive limb girdle muscular dystrophy (LGMD2) with mild mental retardation is allelic to Walker-Warburg syndrome (WWS) caused by a mutation in the POMT1 gene. Neuromuscul Disord 15: 271-275.
125. van Reeuwijk J, Janssen M, van den Elzen C, Beltran-Valero de Bernabe D, Sabatelli P, et al. (2005) POMT2 mutations cause alpha-dystroglycan hypoglycosylation and Walker-Warburg syndrome. J Med Genet 42: 907-912.
126. Godfrey C, Clement E, Mein R, Brockington M, Smith J, et al. (2007) Refining genotype phenotype correlations in muscular dystrophies with defective glycosylation of dystroglycan. Brain 130: 2725-2735.
127. Blair E, Redwood C, Ashrafian H, Oliveira M, Broxholme J, et al. (2001) Mutations in the gamma(2) subunit of AMP-activated protein kinase cause familial hypertrophic cardiomyopathy: evidence for the central role of energy compromise in disease pathogenesis. Hum Mol Genet 10: 1215-1220.
128. Burwinkel B, Scott JW, Buhrer C, van Landeghem FK, Cox GF, et al. (2005) Fatal congenital heart glycogenosis caused by a recurrent activating R531Q mutation in the gamma 2-subunit of AMP-activated protein kinase (PRKAG2), not by phosphorylase kinase deficiency. Am J Hum Genet 76: 1034-1049.
129. Gollob MH, Green MS, Tang AS, Gollob T, Karibe A, et al. (2001) Identification of a gene responsible for familial Wolff-Parkinson-White syndrome. N Engl J Med 344: 1823-1831.
130. Li D, Parks SB, Kushner JD, Nauman D, Burgess D, et al. (2006) Mutations of presenilin genes in dilated cardiomyopathy and heart failure. Am J Hum Genet 79: 1030-1039.
131. Hayashi YK, Matsuda C, Ogawa M, Goto K, Tominaga K, et al. (2009) Human PTRF mutations cause secondary deficiency of caveolins resulting in muscular dystrophy with generalized lipodystrophy. J Clin Invest 119: 2623-2633.
132. Zhang Y, Chen HS, Khanna VK, De Leon S, Phillips MS, et al. (1993) A mutation in the human ryanodine receptor gene associated with central core disease. Nat Genet 5: 46-50.
133. Quane KA, Healy JM, Keating KE, Manning BM, Couch FJ, et al. (1993) Mutations in the ryanodine receptor gene in central core disease and malignant hyperthermia. Nat Genet 5: 51-55.
134. Monnier N, Ferreiro A, Marty I, Labarre-Vila A, Mezin P, et al. (2003) A homozygous splicing mutation causing a depletion of skeletal muscle RYR1 is associated with multi-minicore disease congenital myopathy with ophthalmoplegia. Hum Mol Genet 12: 1171-1178.
135. Jungbluth H, Zhou H, Hartley L, Halliger-Keller B, Messina S, et al. (2005) Minicore myopathy with ophthalmoplegia caused by mutations in the ryanodine receptor type 1 gene. Neurology 65: 1930-1935.
136. Sato I, Wu S, Ibarra MC, Hayashi YK, Fujita H, et al. (2008) Congenital neuromuscular disease with uniform type 1 fiber and RYR1 mutation. Neurology 70: 114-122.
137. Tiso N, Stephan DA, Nava A, Bagattin A, Devaney JM, et al. (2001) Identification of mutations in the cardiac ryanodine receptor gene in families affected with arrhythmogenic right ventricular cardiomyopathy type 2 (ARVD2). Hum Mol Genet 10: 189-194.
138. Laitinen-Forsblom PJ, Makynen P, Makynen H, Yli-Mayry S, Virtanen V, et al. (2006) SCN5A mutation associated with cardiac conduction defect and atrial arrhythmias. J Cardiovasc Electrophysiol 17: 480-485.
139. Groenewegen WA, Wilde AA (2005) Letter regarding article by McNair et al, "SCN5A mutation associated with dilated cardiomyopathy, conduction disorder, and arrhythmia". Circulation 112: e9; author reply e9-10.
140. McNair WP, Ku L, Taylor MR, Fain PR, Dao D, et al. (2004) SCN5A mutation associated with dilated cardiomyopathy, conduction disorder, and arrhythmia. Circulation 110: 2163-2167.
141. Chen Q, Kirsch GE, Zhang D, Brugada R, Brugada J, et al. (1998) Genetic basis and molecular mechanism for idiopathic ventricular fibrillation. Nature 392: 293-296.
142. Schoenmakers E, Agostini M, Mitchell C, Schoenmakers N, Papp L, et al. (2010) Mutations in the selenocysteine insertion sequence-binding protein 2 gene lead to a multisystem selenoprotein deficiency disorder in humans. J Clin Invest 120: 4220-4235.
143. Moghadaszadeh B, Petit N, Jaillard C, Brockington M, Roy SQ, et al. (2001) Mutations in SEPN1 cause congenital muscular dystrophy with spinal rigidity and restrictive respiratory syndrome. Nat Genet 29: 17-18.
144. Clarke NF, Kidson W, Quijano-Roy S, Estournet B, Ferreiro A, et al. (2006) SEPN1: associated with congenital fiber-type disproportion and insulin resistance. Ann Neurol 59: 546-552.
145. Ferreiro A, Quijano-Roy S, Pichereau C, Moghadaszadeh B, Goemans N, et al. (2002) Mutations of the selenoprotein N gene, which is implicated in rigid spine muscular dystrophy, cause the classical phenotype of multiminicore disease: reassessing the nosology of early-onset myopathies. Am J Hum Genet 71: 739-749.
146. Romero NB, Tome FM, Leturcq F, el Kerch FE, Azibi K, et al. (1994) Genetic heterogeneity of severe childhood autosomal recessive muscular dystrophy with adhalin (50 kDa dystrophin-associated glycoprotein) deficiency. C R Acad Sci III 317: 70-76.
147. Lim LE, Duclos F, Broux O, Bourg N, Sunada Y, et al. (1995) Beta-sarcoglycan: characterization and role in limb-girdle muscular dystrophy linked to 4q12. Nat Genet 11: 257-265.
148. Nigro V, de Sa Moreira E, Piluso G, Vainzof M, Belsito A, et al. (1996) Autosomal recessive limb-girdle muscular dystrophy, LGMD2F, is caused by a mutation in the delta-sarcoglycan gene. Nat Genet 14: 195-198.
149. Tsubata S, Bowles KR, Vatta M, Zintz C, Titus J, et al. (2000) Mutations in the human delta-sarcoglycan gene in familial and sporadic dilated cardiomyopathy. J Clin Invest 106: 655-662.
150. Noguchi S, McNally EM, Ben Othmane K, Hagiwara Y, Mizuno Y, et al. (1995) Mutations in the dystrophin-associated protein gamma-sarcoglycan in chromosome 13 muscular dystrophy. Science 270: 819-822.
151. Anttonen AK, Mahjneh I, Hamalainen RH, Lagier-Tourenne C, Kopra O, et al. (2005) The gene disrupted in Marinesco-Sjogren syndrome encodes SIL1, an HSPA5 cochaperone. Nat Genet 37: 1309-1311.
152. Nezu J, Tamai I, Oku A, Ohashi R, Yabuuchi H, et al. (1999) Primary systemic carnitine deficiency is caused by mutations in a gene encoding sodium ion-dependent carnitine transporter. Nat Genet 21: 91-94.
153. Lefebvre S, Burglen L, Reboullet S, Clermont O, Burlet P, et al. (1995) Identification and characterization of a spinal muscular atrophy-determining gene. Cell 80: 155-165.
154. Bello L, Piva L, Barp A, Taglia A, Picillo E, et al. (2012) Importance of SPP1 genotype as a covariate in clinical trials in Duchenne muscular dystrophy. Neurology 79: 159-162.
155. Zhang Q, Bethmann C, Worth NF, Davies JD, Wasner C, et al. (2007) Nesprin-1 and -2 are involved in the pathogenesis of Emery Dreifuss muscular dystrophy and are critical for nuclear envelope integrity. Hum Mol Genet 16: 2816-2833.
156. Gros-Louis F, Dupre N, Dion P, Fox MA, Laurent S, et al. (2007) Mutations in SYNE1 lead to a newly discovered form of autosomal recessive cerebellar ataxia. Nat Genet 39: 80-85.
157. Zhang Q, Skepper JN, Yang F, Davies JD, Hegyi L, et al. (2001) Nesprins: a novel family of spectrin-repeat-containing proteins that localize to the nuclear membrane in multiple tissues. J Cell Sci 114: 4485-4498.
158. Bione S, D'Adamo P, Maestrini E, Gedeon AK, Bolhuis PA, et al. (1996) A novel X-linked gene, G4.5. is responsible for Barth syndrome. Nat Genet 12: 385-389.
159. D'Adamo P, Fassone L, Gedeon A, Janssen EA, Bione S, et al. (1997) The X-linked gene G4.5 is responsible for different infantile dilated cardiomyopathies. Am J Hum Genet 61: 862-867.
160. Bleyl SB, Mumford BR, Brown-Harrison MC, Pagotto LT, Carey JC, et al. (1997) Xq28-linked noncompaction of the left ventricular myocardium: prenatal diagnosis and pathologic analysis of affected individuals. Am J Med Genet 72: 257-265.
161. Moreira ES, Wiltshire TJ, Faulkner G, Nilforoushan A, Vainzof M, et al. (2000) Limb-girdle muscular dystrophy type 2G is caused by mutations in the gene encoding the sarcomeric protein telethonin. Nat Genet 24: 163-166.
162. Beffagna G, Occhi G, Nava A, Vitiello L, Ditadi A, et al. (2005) Regulatory mutations in transforming growth factor-beta3 gene cause arrhythmogenic right ventricular cardiomyopathy type 1. Cardiovasc Res 65: 366-373.
163. Merner ND, Hodgkinson KA, Haywood AF, Connors S, French VM, et al. (2008) Arrhythmogenic right ventricular cardiomyopathy type 5 is a fully penetrant, lethal arrhythmic disorder caused by a missense mutation in the TMEM43 gene. Am J Hum Genet 82: 809-821.
164. Taylor MR, Slavov D, Gajewski A, Vlcek S, Ku L, et al. (2005) Thymopoietin (lamina-associated polypeptide 2) gene mutation associated with dilated cardiomyopathy. Hum Mutat 26: 566-574.
165. Mogensen J, Murphy RT, Shaw T, Bahl A, Redwood C, et al. (2004) Severe disease expression of cardiac troponin C and T mutations in patients with idiopathic dilated cardiomyopathy. J Am Coll Cardiol 44: 2033-2040.
166. Hoffmann B, Schmidt-Traub H, Perrot A, Osterziel KJ, Gessner R (2001) First mutation in cardiac troponin C, L29Q, in a patient with hypertrophic cardiomyopathy. Hum Mutat 17: 524.
167. Schmidtmann A, Lindow C, Villard S, Heuser A, Mugge A, et al. (2005) Cardiac troponin C-L29Q, related to hypertrophic cardiomyopathy, hinders the transduction of the protein kinase A dependent phosphorylation signal from cardiac troponin I to C. FEBS J 272: 6087-6097.
168. Landstrom AP, Parvatiyar MS, Pinto JR, Marquardt ML, Bos JM, et al. (2008) Molecular and functional characterization of novel hypertrophic cardiomyopathy susceptibility mutations in TNNC1-encoded troponin C. J Mol Cell Cardiol 45: 281-288.
169. Carballo S, Robinson P, Otway R, Fatkin D, Jongbloed JD, et al. (2009) Identification and functional characterization of cardiac troponin I as a novel disease gene in autosomal dominant dilated cardiomyopathy. Circ Res 105: 375-382.
170. Murphy RT, Mogensen J, Shaw A, Kubo T, Hughes S, et al. (2004) Novel mutation in cardiac troponin I in recessive idiopathic dilated cardiomyopathy. Lancet 363: 371-372.
171. Kimura A, Harada H, Park JE, Nishi H, Satoh M, et al. (1997) Mutations in the cardiac troponin I gene associated with hypertrophic cardiomyopathy. Nat Genet 16: 379-382.
172. Mogensen J, Kubo T, Duque M, Uribe W, Shaw A, et al. (2003) Idiopathic restrictive cardiomyopathy is part of the clinical expression of cardiac troponin I mutations. J Clin Invest 111: 209-216.
173. Johnston JJ, Kelley RI, Crawford TO, Morton DH, Agarwala R, et al. (2000) A novel nemaline myopathy in the Amish caused by a mutation in troponin T1. Am J Hum Genet 67: 814-821.
174. Thierfelder L, Watkins H, MacRae C, Lamas R, McKenna W, et al. (1994) Alpha-tropomyosin and cardiac troponin T mutations cause familial hypertrophic cardiomyopathy: a disease of the sarcomere. Cell 77: 701-712.
175. Peddy SB, Vricella LA, Crosson JE, Oswald GL, Cohn RD, et al. (2006) Infantile restrictive cardiomyopathy resulting from a mutation in the cardiac troponin T gene. Pediatrics 117: 1830-1833.
176. Olson TM, Kishimoto NY, Whitby FG, Michels VV (2001) Mutations that alter the surface charge of alpha-tropomyosin are associated with dilated cardiomyopathy. J Mol Cell Cardiol 33: 723-732.
177. Donner K, Ollikainen M, Ridanpaa M, Christen HJ, Goebel HH, et al. (2002) Mutations in the beta-tropomyosin (TPM2) gene--a rare cause of nemaline myopathy. Neuromuscul Disord 12: 151-158.
178. Lehtokari VL, Ceuterick-de Groote C, de Jonghe P, Marttila M, Laing NG, et al. (2007) Cap disease caused by heterozygous deletion of the beta-tropomyosin gene TPM2. Neuromuscul Disord 17: 433-442.
179. Ohlsson M, Fidzianska A, Tajsharghi H, Oldfors A (2009) TPM3 mutation in one of the original cases of cap disease. Neurology 72: 1961-1963.
180. Clarke NF, Kolski H, Dye DE, Lim E, Smith RL, et al. (2008) Mutations in TPM3 are a common cause of congenital fiber type disproportion. Ann Neurol 63: 329-337.
181. Laing NG, Wilton SD, Akkari PA, Dorosz S, Boundy K, et al. (1995) A mutation in the alpha tropomyosin gene TPM3 associated with autosomal dominant nemaline myopathy. Nat Genet 9: 75-79.
182. Frosk P, Weiler T, Nylen E, Sudha T, Greenberg CR, et al. (2002) Limb-girdle muscular dystrophy type 2H associated with mutation in TRIM32, a putative E3-ubiquitin-ligase gene. Am J Hum Genet 70: 663-672.
183. Hackman P, Vihola A, Haravuori H, Marchand S, Sarparanta J, et al. (2002) Tibial muscular dystrophy is a titinopathy caused by mutations in TTN, the gene encoding the giant skeletal-muscle protein titin. Am J Hum Genet 71: 492-500.
184. Lange S, Xiang F, Yakovenko A, Vihola A, Hackman P, et al. (2005) The kinase domain of titin controls muscle gene expression and protein turnover. Science 308: 1599-1603.
185. Gerull B, Gramlich M, Atherton J, McNabb M, Trombitas K, et al. (2002) Mutations of TTN, encoding the giant muscle filament titin, cause familial dilated cardiomyopathy. Nat Genet 30: 201-204.
186. Carmignac V, Salih MA, Quijano-Roy S, Marchand S, Al Rayess MM, et al. (2007) C-terminal titin deletions cause a novel early-onset myopathy with fatal cardiomyopathy. Ann Neurol 61: 340-351.
187. Satoh M, Takahashi M, Sakamoto T, Hiroe M, Marumo F, et al. (1999) Structural analysis of the titin gene in hypertrophic cardiomyopathy: identification of a novel disease gene. Biochem Biophys Res Commun 262: 411-417.
188. Olson TM, Illenberger S, Kishimoto NY, Huttelmaier S, Keating MT, et al. (2002) Metavinculin mutations alter actin interaction in dilated cardiomyopathy. Circulation 105: 431-437.
189. Vasile VC, Will ML, Ommen SR, Edwards WD, Olson TM, et al. (2006) Identification of a metavinculin missense mutation, R975W, associated with both hypertrophic and dilated cardiomyopathy. Mol Genet Metab 87: 169-174.
190. Watts GD, Wymer J, Kovach MJ, Mehta SG, Mumm S, et al. (2004) Inclusion body myopathy associated with Paget disease of bone and frontotemporal dementia is caused by mutant valosin-containing protein. Nat Genet 36: 377-381.
191. Ho M, Chelly J, Carter N, Danek A, Crocker P, et al. (1994) Isolation of the gene for McLeod syndrome that encodes a novel membrane transport protein. Cell 77: 869-880.

## Sheet: Sheet3
1. Olson TM, Alekseev AE, Moreau C, Liu XK, Zingman LV, et al. (2007) KATP channel mutation confers risk for vein of Marshall adrenergic atrial fibrillation. Nat Clin Pract Cardiovasc Med 4: 110-116.
2. Bienengraeber M, Olson TM, Selivanov VA, Kathmann EC, O'Cochlain F, et al. (2004) ABCC9 mutations identified in human dilated cardiomyopathy disrupt catalytic KATP channel gating. Nat Genet 36: 382-387.
3. Nowak KJ, Wattanasirichaigoon D, Goebel HH, Wilce M, Pelin K, et al. (1999) Mutations in the skeletal muscle alpha-actin gene in patients with actin myopathy and nemaline myopathy. Nat Genet 23: 208-212.
4. Kaindl AM, Ruschendorf F, Krause S, Goebel HH, Koehler K, et al. (2004) Missense mutations of ACTA1 cause dominant congenital myopathy with cores. J Med Genet 41: 842-848.
5. Laing NG, Clarke NF, Dye DE, Liyanage K, Walker KR, et al. (2004) Actin mutations are one cause of congenital fibre type disproportion. Ann Neurol 56: 689-694.
6. Matsson H, Eason J, Bookwalter CS, Klar J, Gustavsson P, et al. (2008) Alpha-cardiac actin mutations produce atrial septal defects. Hum Mol Genet 17: 256-265.
7. Olson TM, Michels VV, Thibodeau SN, Tai YS, Keating MT (1998) Actin mutations in dilated cardiomyopathy, a heritable form of heart failure. Science 280: 750-752.
8. Mogensen J, Klausen IC, Pedersen AK, Egeblad H, Bross P, et al. (1999) Alpha-cardiac actin is a novel disease gene in familial hypertrophic cardiomyopathy. J Clin Invest 103: R39-43.
9. Klaassen S, Probst S, Oechslin E, Gerull B, Krings G, et al. (2008) Mutations in sarcomere protein genes in left ventricular noncompaction. Circulation 117: 2893-2901.
10. Mohapatra B, Jimenez S, Lin JH, Bowles KR, Coveler KJ, et al. (2003) Mutations in the muscle LIM protein and alpha-actinin-2 genes in dilated cardiomyopathy and endocardial fibroelastosis. Mol Genet Metab 80: 207-215.
11. Moulik M, Vatta M, Witt SH, Arola AM, Murphy RT, et al. (2009) ANKRD1, the gene encoding cardiac ankyrin repeat protein, is a novel dilated cardiomyopathy gene. J Am Coll Cardiol 54: 325-333.
12. Arimura T, Bos JM, Sato A, Kubo T, Okamoto H, et al. (2009) Cardiac ankyrin repeat protein gene (ANKRD1) mutations in hypertrophic cardiomyopathy. J Am Coll Cardiol 54: 334-342.
13. Bolduc V, Marlow G, Boycott KM, Saleki K, Inoue H, et al. (2010) Recessive mutations in the putative calcium-activated chloride channel Anoctamin 5 cause proximal LGMD2L and distal MMD3 muscular dystrophies. Am J Hum Genet 86: 213-221.
14. Selcen D, Muntoni F, Burton BK, Pegoraro E, Sewry C, et al. (2009) Mutation in BAG3 causes severe dominant childhood muscular dystrophy. Ann Neurol 65: 83-89.
15. Norton N, Li D, Rieder MJ, Siegfried JD, Rampersaud E, et al. (2011) Genome-wide studies of copy number variation and exome sequencing identify rare variants in BAG3 as a cause of dilated cardiomyopathy. Am J Hum Genet 88: 273-282.
16. Nicot AS, Toussaint A, Tosch V, Kretz C, Wallgren-Pettersson C, et al. (2007) Mutations in amphiphysin 2 (BIN1) disrupt interaction with dynamin 2 and cause autosomal recessive centronuclear myopathy. Nat Genet 39: 1134-1139.
17. Richard I, Broux O, Allamand V, Fougerousse F, Chiannilkulchai N, et al. (1995) Mutations in the proteolytic enzyme calpain 3 cause limb-girdle muscular dystrophy type 2A. Cell 81: 27-40.
18. Minetti C, Sotgia F, Bruno C, Scartezzini P, Broda P, et al. (1998) Mutations in the caveolin-3 gene cause autosomal dominant limb-girdle muscular dystrophy. Nat Genet 18: 365-368.
19. Betz RC, Schoser BG, Kasper D, Ricker K, Ramirez A, et al. (2001) Mutations in CAV3 cause mechanical hyperirritability of skeletal muscle in rippling muscle disease. Nat Genet 28: 218-219.
20. Tateyama M, Aoki M, Nishino I, Hayashi YK, Sekiguchi S, et al. (2002) Mutation in the caveolin-3 gene causes a peculiar form of distal myopathy. Neurology 58: 323-325.
21. Hayashi T, Arimura T, Ueda K, Shibata H, Hohda S, et al. (2004) Identification and functional analysis of a caveolin-3 mutation associated with familial hypertrophic cardiomyopathy. Biochem Biophys Res Commun 313: 178-184.
22. Agrawal PB, Greenleaf RS, Tomczak KK, Lehtokari VL, Wallgren-Pettersson C, et al. (2007) Nemaline myopathy with minicores caused by mutation of the CFL2 gene encoding the skeletal muscle actin-binding protein, cofilin-2. Am J Hum Genet 80: 162-167.
23. Compton AG, Albrecht DE, Seto JT, Cooper ST, Ilkovski B, et al. (2008) Mutations in contactin-1, a neural adhesion and neuromuscular junction protein, cause a familial form of lethal congenital myopathy. Am J Hum Genet 83: 714-724.
24. Jobsis GJ, Keizers H, Vreijling JP, de Visser M, Speer MC, et al. (1996) Type VI collagen mutations in Bethlem myopathy, an autosomal dominant myopathy with contractures. Nat Genet 14: 113-115.
25. Scacheri PC, Gillanders EM, Subramony SH, Vedanarayanan V, Crowe CA, et al. (2002) Novel mutations in collagen VI genes: expansion of the Bethlem myopathy phenotype. Neurology 58: 593-602.
26. Pan TC, Zhang RZ, Sudano DG, Marie SK, Bonnemann CG, et al. (2003) New molecular mechanism for Ullrich congenital muscular dystrophy: a heterozygous in-frame deletion in the COL6A1 gene causes a severe phenotype. Am J Hum Genet 73: 355-369.
27. Camacho Vanegas O, Bertini E, Zhang RZ, Petrini S, Minosse C, et al. (2001) Ullrich scleroatonic muscular dystrophy is caused by recessive mutations in collagen type VI. Proc Natl Acad Sci U S A 98: 7516-7521.
28. Merlini L, Martoni E, Grumati P, Sabatelli P, Squarzoni S, et al. (2008) Autosomal recessive myosclerosis myopathy is a collagen VI disorder. Neurology 71: 1245-1253.
29. Pan TC, Zhang RZ, Pericak-Vance MA, Tandan R, Fries T, et al. (1998) Missense mutation in a von Willebrand factor type A domain of the alpha 3(VI) collagen gene (COL6A3) in a family with Bethlem myopathy. Hum Mol Genet 7: 807-812.
30. Demir E, Sabatelli P, Allamand V, Ferreiro A, Moghadaszadeh B, et al. (2002) Mutations in COL6A3 cause severe and mild phenotypes of Ullrich congenital muscular dystrophy. Am J Hum Genet 70: 1446-1458.
31. Selcen D, Engel AG (2003) Myofibrillar myopathy caused by novel dominant negative alpha B-crystallin mutations. Ann Neurol 54: 804-810.
32. Vicart P, Caron A, Guicheney P, Li Z, Prevost MC, et al. (1998) A missense mutation in the alphaB-crystallin chaperone gene causes a desmin-related myopathy. Nat Genet 20: 92-95.
33. Knoll R, Hoshijima M, Hoffman HM, Person V, Lorenzen-Schmidt I, et al. (2002) The cardiac mechanical stretch sensor machinery involves a Z disc complex that is defective in a subset of human dilated cardiomyopathy. Cell 111: 943-955.
34. Geier C, Perrot A, Ozcelik C, Binner P, Counsell D, et al. (2003) Mutations in the human muscle LIM protein gene in families with hypertrophic cardiomyopathy. Circulation 107: 1390-1395.
35. Dalakas MC, Park KY, Semino-Mora C, Lee HS, Sivakumar K, et al. (2000) Desmin myopathy, a skeletal myopathy with cardiomyopathy caused by mutations in the desmin gene. N Engl J Med 342: 770-780.
36. Goldfarb LG, Park KY, Cervenakova L, Gorokhova S, Lee HS, et al. (1998) Missense mutations in desmin associated with familial cardiac and skeletal myopathy. Nat Genet 19: 402-403.
37. Li D, Tapscoft T, Gonzalez O, Burch PE, Quinones MA, et al. (1999) Desmin mutation responsible for idiopathic dilated cardiomyopathy. Circulation 100: 461-464.
38. Walter MC, Reilich P, Huebner A, Fischer D, Schroder R, et al. (2007) Scapuloperoneal syndrome type Kaeser and a wide phenotypic spectrum of adult-onset, dominant myopathies are associated with the desmin mutation R350P. Brain 130: 1485-1496.
39. Monaco AP, Neve RL, Colletti-Feener C, Bertelson CJ, Kurnit DM, et al. (1986) Isolation of candidate cDNAs for portions of the Duchenne muscular dystrophy gene. Nature 323: 646-650.
40. Bakker E, Pearson PL (1986) Mutation of the Duchenne muscular dystrophy gene associated with meiotic recombination. Clin Genet 30: 347-349.
41. Koenig M, Hoffman EP, Bertelson CJ, Monaco AP, Feener C, et al. (1987) Complete cloning of the Duchenne muscular dystrophy (DMD) cDNA and preliminary genomic organization of the DMD gene in normal and affected individuals. Cell 50: 509-517.
42. Hart KA, Hodgson S, Walker A, Cole CG, Johnson L, et al. (1987) DNA deletions in mild and severe Becker muscular dystrophy. Hum Genet 75: 281-285.
43. Muntoni F, Cau M, Ganau A, Congiu R, Arvedi G, et al. (1993) Brief report: deletion of the dystrophin muscle-promoter region associated with X-linked dilated cardiomyopathy. N Engl J Med 329: 921-925.
44. Sarparanta J, Jonson PH, Golzio C, Sandell S, Luque H, et al. (2012) Mutations affecting the cytoplasmic functions of the co-chaperone DNAJB6 cause limb-girdle muscular dystrophy. Nat Genet 44: 450-455, S451-452.
45. Harms MB, Sommerville RB, Allred P, Bell S, Ma D, et al. (2012) Exome sequencing reveals DNAJB6 mutations in dominantly-inherited myopathy. Ann Neurol 71: 407-416.
46. Bitoun M, Maugenre S, Jeannet PY, Lacene E, Ferrer X, et al. (2005) Mutations in dynamin 2 cause dominant centronuclear myopathy. Nat Genet 37: 1207-1209.
47. Zuchner S, Noureddine M, Kennerson M, Verhoeven K, Claeys K, et al. (2005) Mutations in the pleckstrin homology domain of dynamin 2 cause dominant intermediate Charcot-Marie-Tooth disease. Nat Genet 37: 289-294.
48. Lefeber DJ, Schonberger J, Morava E, Guillard M, Huyben KM, et al. (2009) Deficiency of Dol-P-Man synthase subunit DPM3 bridges the congenital disorders of glycosylation with the dystroglycanopathies. Am J Hum Genet 85: 76-86.
49. Syrris P, Ward D, Evans A, Asimaki A, Gandjbakhch E, et al. (2006) Arrhythmogenic right ventricular dysplasia/cardiomyopathy associated with mutations in the desmosomal gene desmocollin-2. Am J Hum Genet 79: 978-984.
50. Pilichou K, Nava A, Basso C, Beffagna G, Bauce B, et al. (2006) Mutations in desmoglein-2 gene are associated with arrhythmogenic right ventricular cardiomyopathy. Circulation 113: 1171-1179.
51. Posch MG, Posch MJ, Geier C, Erdmann B, Mueller W, et al. (2008) A missense variant in desmoglein-2 predisposes to dilated cardiomyopathy. Mol Genet Metab 95: 74-80.
52. Rampazzo A, Nava A, Malacrida S, Beffagna G, Bauce B, et al. (2002) Mutation in human desmoplakin domain binding to plakoglobin causes a dominant form of arrhythmogenic right ventricular cardiomyopathy. Am J Hum Genet 71: 1200-1206.
53. Norgett EE, Hatsell SJ, Carvajal-Huerta L, Cabezas JC, Common J, et al. (2000) Recessive mutation in desmoplakin disrupts desmoplakin-intermediate filament interactions and causes dilated cardiomyopathy, woolly hair and keratoderma. Hum Mol Genet 9: 2761-2766.
54. Liu J, Aoki M, Illa I, Wu C, Fardeau M, et al. (1998) Dysferlin, a novel skeletal muscle gene, is mutated in Miyoshi myopathy and limb girdle muscular dystrophy. Nat Genet 20: 31-36.
55. Bione S, Maestrini E, Rivella S, Mancini M, Regis S, et al. (1994) Identification of a novel X-linked gene responsible for Emery-Dreifuss muscular dystrophy. Nat Genet 8: 323-327.
56. Schonberger J, Wang L, Shin JT, Kim SD, Depreux FF, et al. (2005) Mutation in the transcriptional coactivator EYA4 causes dilated cardiomyopathy and sensorineural hearing loss. Nat Genet 37: 418-422.
57. Quinzii CM, Vu TH, Min KC, Tanji K, Barral S, et al. (2008) X-linked dominant scapuloperoneal myopathy is due to a mutation in the gene encoding four-and-a-half-LIM protein 1. Am J Hum Genet 82: 208-213.
58. Windpassinger C, Schoser B, Straub V, Hochmeister S, Noor A, et al. (2008) An X-linked myopathy with postural muscle atrophy and generalized hypertrophy, termed XMPMA, is caused by mutations in FHL1. Am J Hum Genet 82: 88-99.
59. Schessl J, Zou Y, McGrath MJ, Cowling BS, Maiti B, et al. (2008) Proteomic identification of FHL1 as the protein mutated in human reducing body myopathy. J Clin Invest 118: 904-912.
60. Gueneau L, Bertrand AT, Jais JP, Salih MA, Stojkovic T, et al. (2009) Mutations of the FHL1 gene cause Emery-Dreifuss muscular dystrophy. Am J Hum Genet 85: 338-353.
61. Beltran-Valero de Bernabe D, Voit T, Longman C, Steinbrecher A, Straub V, et al. (2004) Mutations in the FKRP gene can cause muscle-eye-brain disease and Walker-Warburg syndrome. J Med Genet 41: e61.
62. Brockington M, Yuva Y, Prandini P, Brown SC, Torelli S, et al. (2001) Mutations in the fukutin-related protein gene (FKRP) identify limb girdle muscular dystrophy 2I as a milder allelic variant of congenital muscular dystrophy MDC1C. Hum Mol Genet 10: 2851-2859.
63. Kobayashi K, Nakahori Y, Miyake M, Matsumura K, Kondo-Iida E, et al. (1998) An ancient retrotransposal insertion causes Fukuyama-type congenital muscular dystrophy. Nature 394: 388-392.
64. Mercuri E, Messina S, Bruno C, Mora M, Pegoraro E, et al. (2009) Congenital muscular dystrophies with defective glycosylation of dystroglycan: a population study. Neurology 72: 1802-1809.
65. Godfrey C, Escolar D, Brockington M, Clement EM, Mein R, et al. (2006) Fukutin gene mutations in steroid-responsive limb girdle muscular dystrophy. Ann Neurol 60: 603-610.
66. Murakami T, Hayashi YK, Noguchi S, Ogawa M, Nonaka I, et al. (2006) Fukutin gene mutations cause dilated cardiomyopathy with minimal muscle weakness. Ann Neurol 60: 597-602.
67. Kyndt F, Gueffet JP, Probst V, Jaafar P, Legendre A, et al. (2007) Mutations in the gene encoding filamin A as a cause for familial cardiac valvular dystrophy. Circulation 115: 40-49.
68. Vorgerd M, van der Ven PF, Bruchertseifer V, Lowe T, Kley RA, et al. (2005) A mutation in the dimerization domain of filamin c causes a novel type of autosomal dominant myofibrillar myopathy. Am J Hum Genet 77: 297-304.
69. Duff RM, Tay V, Hackman P, Ravenscroft G, McLean C, et al. (2011) Mutations in the N-terminal actin-binding domain of filamin C cause a distal myopathy. Am J Hum Genet 88: 729-740.
70. Gabellini D, D'Antona G, Moggio M, Prelle A, Zecca C, et al. (2006) Facioscapulohumeral muscular dystrophy in mice overexpressing FRG1. Nature 439: 973-977.
71. Martiniuk F, Bodkin M, Tzall S, Hirschhorn R (1990) Identification of the base-pair substitution responsible for a human acid alpha glucosidase allele with lower "affinity" for glycogen (GAA 2) and transient gene expression in deficient cells. Am J Hum Genet 47: 440-445.
72. Eisenberg I, Avidan N, Potikha T, Hochner H, Chen M, et al. (2001) The UDP-N-acetylglucosamine 2-epimerase/N-acetylmannosamine kinase gene is mutated in recessive hereditary inclusion body myopathy. Nat Genet 29: 83-87.
73. Kayashima T, Matsuo H, Satoh A, Ohta T, Yoshiura K, et al. (2002) Nonaka myopathy is caused by mutations in the UDP-N-acetylglucosamine-2-epimerase/N-acetylmannosamine kinase gene (GNE). J Hum Genet 47: 77-79.
74. Mochel F, Knight MA, Tong WH, Hernandez D, Ayyad K, et al. (2008) Splice mutation in the iron-sulfur cluster scaffold protein ISCU causes myopathy with exercise intolerance. Am J Hum Genet 82: 652-660.
75. Hayashi YK, Chou FL, Engvall E, Ogawa M, Matsuda C, et al. (1998) Mutations in the integrin alpha7 gene cause congenital myopathy. Nat Genet 19: 94-97.
76. Asimaki A, Syrris P, Wichter T, Matthias P, Saffitz JE, et al. (2007) A novel dominant mutation in plakoglobin causes arrhythmogenic right ventricular cardiomyopathy. Am J Hum Genet 81: 964-973.
77. Sambuughin N, Yau KS, Olive M, Duff RM, Bayarsaikhan M, et al. (2010) Dominant mutations in KBTBD13, a member of the BTB/Kelch family, cause nemaline myopathy with cores. Am J Hum Genet 87: 842-847.
78. Cirak S, von Deimling F, Sachdev S, Errington WJ, Herrmann R, et al. (2010) Kelch-like homologue 9 mutation is associated with an early onset autosomal dominant distal myopathy. Brain 133: 2123-2135.
79. Helbling-Leclerc A, Zhang X, Topaloglu H, Cruaud C, Tesson F, et al. (1995) Mutations in the laminin alpha 2-chain gene (LAMA2) cause merosin-deficient congenital muscular dystrophy. Nat Genet 11: 216-218.
80. Nishino I, Fu J, Tanji K, Yamada T, Shimojo S, et al. (2000) Primary LAMP-2 deficiency causes X-linked vacuolar cardiomyopathy and myopathy (Danon disease). Nature 406: 906-910.
81. Longman C, Brockington M, Torelli S, Jimenez-Mallebrera C, Kennedy C, et al. (2003) Mutations in the human LARGE gene cause MDC1D, a novel form of congenital muscular dystrophy with severe mental retardation and abnormal glycosylation of alpha-dystroglycan. Hum Mol Genet 12: 2853-2861.
82. Clement E, Mercuri E, Godfrey C, Smith J, Robb S, et al. (2008) Brain involvement in muscular dystrophies with defective dystroglycan glycosylation. Ann Neurol 64: 573-582.
83. Selcen D, Engel AG (2005) Mutations in ZASP define a novel form of muscular dystrophy in humans. Ann Neurol 57: 269-276.
84. Vatta M, Mohapatra B, Jimenez S, Sanchez X, Faulkner G, et al. (2003) Mutations in Cypher/ZASP in patients with dilated cardiomyopathy and left ventricular non-compaction. J Am Coll Cardiol 42: 2014-2027.
85. Xing Y, Ichida F, Matsuoka T, Isobe T, Ikemoto Y, et al. (2006) Genetic analysis in patients with left ventricular noncompaction and evidence for genetic heterogeneity. Mol Genet Metab 88: 71-77.
86. Muchir A, Bonne G, van der Kooi AJ, van Meegen M, Baas F, et al. (2000) Identification of mutations in the gene encoding lamins A/C in autosomal dominant limb girdle muscular dystrophy with atrioventricular conduction disturbances (LGMD1B). Hum Mol Genet 9: 1453-1459.
87. Bonne G, Di Barletta MR, Varnous S, Becane HM, Hammouda EH, et al. (1999) Mutations in the gene encoding lamin A/C cause autosomal dominant Emery-Dreifuss muscular dystrophy. Nat Genet 21: 285-288.
88. Quijano-Roy S, Mbieleu B, Bonnemann CG, Jeannet PY, Colomer J, et al. (2008) De novo LMNA mutations cause a new form of congenital muscular dystrophy. Ann Neurol 64: 177-186.
89. Fatkin D, MacRae C, Sasaki T, Wolff MR, Porcu M, et al. (1999) Missense mutations in the rod domain of the lamin A/C gene as causes of dilated cardiomyopathy and conduction-system disease. N Engl J Med 341: 1715-1724.
90. De Sandre-Giovannoli A, Chaouch M, Kozlov S, Vallat JM, Tazir M, et al. (2002) Homozygous defects in LMNA, encoding lamin A/C nuclear-envelope proteins, cause autosomal recessive axonal neuropathy in human (Charcot-Marie-Tooth disorder type 2) and mouse. Am J Hum Genet 70: 726-736.
91. Senderek J, Garvey SM, Krieger M, Guergueltcheva V, Urtizberea A, et al. (2009) Autosomal-dominant distal myopathy associated with a recurrent missense mutation in the gene encoding the nuclear matrix protein, matrin 3. Am J Hum Genet 84: 511-518.
92. Laporte J, Hu LJ, Kretz C, Mandel JL, Kioschis P, et al. (1996) A gene mutated in X-linked myotubular myopathy defines a new putative tyrosine phosphatase family conserved in yeast. Nat Genet 13: 175-182.
93. Tajsharghi H, Leren TP, Abdul-Hussein S, Tulinius M, Brunvand L, et al. (2010) Unexpected myopathy associated with a mutation in MYBPC3 and misplacement of the cardiac myosin binding protein C. J Med Genet 47: 575-577.
94. Watkins H, Conner D, Thierfelder L, Jarcho JA, MacRae C, et al. (1995) Mutations in the cardiac myosin binding protein-C gene on chromosome 11 cause familial hypertrophic cardiomyopathy. Nat Genet 11: 434-437.
95. Kerst B, Mennerich D, Schuelke M, Stoltenburg-Didinger G, von Moers A, et al. (2000) Heterozygous myogenic factor 6 mutation associated with myopathy and severe course of Becker muscular dystrophy. Neuromuscul Disord 10: 572-577.
96. Martinsson T, Oldfors A, Darin N, Berg K, Tajsharghi H, et al. (2000) Autosomal dominant myopathy: missense mutation (Glu-706 --> Lys) in the myosin heavy chain IIa gene. Proc Natl Acad Sci U S A 97: 14614-14619.
97. Carniel E, Taylor MR, Sinagra G, Di Lenarda A, Ku L, et al. (2005) Alpha-myosin heavy chain: a sarcomeric gene associated with dilated and hypertrophic phenotypes of cardiomyopathy. Circulation 112: 54-59.
98. Niimura H, Patton KK, McKenna WJ, Soults J, Maron BJ, et al. (2002) Sarcomere protein gene mutations in hypertrophic cardiomyopathy of the elderly. Circulation 105: 446-451.
99. Ching YH, Ghosh TK, Cross SJ, Packham EA, Honeyman L, et al. (2005) Mutation in myosin heavy chain 6 causes atrial septal defect. Nat Genet 37: 423-428.
100. Meredith C, Herrmann R, Parry C, Liyanage K, Dye DE, et al. (2004) Mutations in the slow skeletal muscle fiber myosin heavy chain gene (MYH7) cause laing early-onset distal myopathy (MPD1). Am J Hum Genet 75: 703-708.
101. Tajsharghi H, Thornell LE, Lindberg C, Lindvall B, Henriksson KG, et al. (2003) Myosin storage myopathy associated with a heterozygous missense mutation in MYH7. Ann Neurol 54: 494-500.
102. Pegoraro E, Gavassini BF, Borsato C, Melacini P, Vianello A, et al. (2007) MYH7 gene mutation in myosin storage myopathy and scapulo-peroneal myopathy. Neuromuscul Disord 17: 321-329.
103. Kamisago M, Sharma SD, DePalma SR, Solomon S, Sharma P, et al. (2000) Mutations in sarcomere protein genes as a cause of dilated cardiomyopathy. N Engl J Med 343: 1688-1696.
104. Geisterfer-Lowrance AA, Kass S, Tanigawa G, Vosberg HP, McKenna W, et al. (1990) A molecular basis for familial hypertrophic cardiomyopathy: a beta cardiac myosin heavy chain gene missense mutation. Cell 62: 999-1006.
105. Poetter K, Jiang H, Hassanzadeh S, Master SR, Chang A, et al. (1996) Mutations in either the essential or regulatory light chains of myosin are associated with a rare myopathy in human heart and skeletal muscle. Nat Genet 13: 63-69.
106. Hauser MA, Horrigan SK, Salmikangas P, Torian UM, Viles KD, et al. (2000) Myotilin is mutated in limb girdle muscular dystrophy 1A. Hum Mol Genet 9: 2141-2147.
107. Selcen D, Engel AG (2004) Mutations in myotilin cause myofibrillar myopathy. Neurology 62: 1363-1371.
108. Foroud T, Pankratz N, Batchman AP, Pauciulo MW, Vidal R, et al. (2005) A mutation in myotilin causes spheroid body myopathy. Neurology 65: 1936-1940.
109. Duboscq-Bidot L, Xu P, Charron P, Neyroud N, Dilanian G, et al. (2008) Mutations in the Z-band protein myopalladin gene and idiopathic dilated cardiomyopathy. Cardiovasc Res 77: 118-125.
110. Pelin K, Hilpela P, Donner K, Sewry C, Akkari PA, et al. (1999) Mutations in the nebulin gene associated with autosomal recessive nemaline myopathy. Proc Natl Acad Sci U S A 96: 2305-2310.
111. Hassel D, Dahme T, Erdmann J, Meder B, Huge A, et al. (2009) Nexilin mutations destabilize cardiac Z-disks and lead to dilated cardiomyopathy. Nat Med 15: 1281-1288.
112. Wang H, Li Z, Wang J, Sun K, Cui Q, et al. (2010) Mutations in NEXN, a Z-disc gene, are associated with hypertrophic cardiomyopathy. Am J Hum Genet 87: 687-693.
113. Brais B, Bouchard JP, Xie YG, Rochefort DL, Chretien N, et al. (1998) Short GCG expansions in the PABP2 gene cause oculopharyngeal muscular dystrophy. Nat Genet 18: 164-167.
114. Gerull B, Heuser A, Wichter T, Paul M, Basson CT, et al. (2004) Mutations in the desmosomal protein plakophilin-2 are common in arrhythmogenic right ventricular cardiomyopathy. Nat Genet 36: 1162-1164.
115. Smith FJ, Eady RA, Leigh IM, McMillan JR, Rugg EL, et al. (1996) Plectin deficiency results in muscular dystrophy with epidermolysis bullosa. Nat Genet 13: 450-457.
116. Gundesli H, Talim B, Korkusuz P, Balci-Hayta B, Cirak S, et al. (2010) Mutation in exon 1f of PLEC, leading to disruption of plectin isoform 1f, causes autosomal-recessive limb-girdle muscular dystrophy. Am J Hum Genet 87: 834-841.
117. Maselli RA, Arredondo J, Cagney O, Mozaffar T, Skinner S, et al. (2011) Congenital myasthenic syndrome associated with epidermolysis bullosa caused by homozygous mutations in PLEC1 and CHRNE. Clin Genet 80: 444-451.
118. Schmitt JP, Kamisago M, Asahi M, Li GH, Ahmad F, et al. (2003) Dilated cardiomyopathy and heart failure caused by a mutation in phospholamban. Science 299: 1410-1413.
119. Minamisawa S, Sato Y, Tatsuguchi Y, Fujino T, Imamura S, et al. (2003) Mutation of the phospholamban promoter associated with hypertrophic cardiomyopathy. Biochem Biophys Res Commun 304: 1-4.
120. Vervoort VS, Holden KR, Ukadike KC, Collins JS, Saul RA, et al. (2004) POMGnT1 gene alterations in a family with neurological abnormalities. Ann Neurol 56: 143-148.
121. Clement EM, Godfrey C, Tan J, Brockington M, Torelli S, et al. (2008) Mild POMGnT1 mutations underlie a novel limb-girdle muscular dystrophy variant. Arch Neurol 65: 137-141.
122. Beltran-Valero de Bernabe D, Currier S, Steinbrecher A, Celli J, van Beusekom E, et al. (2002) Mutations in the O-mannosyltransferase gene POMT1 give rise to the severe neuronal migration disorder Walker-Warburg syndrome. Am J Hum Genet 71: 1033-1043.
123. van Reeuwijk J, Maugenre S, van den Elzen C, Verrips A, Bertini E, et al. (2006) The expanding phenotype of POMT1 mutations: from Walker-Warburg syndrome to congenital muscular dystrophy, microcephaly, and mental retardation. Hum Mutat 27: 453-459.
124. Balci B, Uyanik G, Dincer P, Gross C, Willer T, et al. (2005) An autosomal recessive limb girdle muscular dystrophy (LGMD2) with mild mental retardation is allelic to Walker-Warburg syndrome (WWS) caused by a mutation in the POMT1 gene. Neuromuscul Disord 15: 271-275.
125. van Reeuwijk J, Janssen M, van den Elzen C, Beltran-Valero de Bernabe D, Sabatelli P, et al. (2005) POMT2 mutations cause alpha-dystroglycan hypoglycosylation and Walker-Warburg syndrome. J Med Genet 42: 907-912.
126. Godfrey C, Clement E, Mein R, Brockington M, Smith J, et al. (2007) Refining genotype phenotype correlations in muscular dystrophies with defective glycosylation of dystroglycan. Brain 130: 2725-2735.
127. Blair E, Redwood C, Ashrafian H, Oliveira M, Broxholme J, et al. (2001) Mutations in the gamma(2) subunit of AMP-activated protein kinase cause familial hypertrophic cardiomyopathy: evidence for the central role of energy compromise in disease pathogenesis. Hum Mol Genet 10: 1215-1220.
128. Burwinkel B, Scott JW, Buhrer C, van Landeghem FK, Cox GF, et al. (2005) Fatal congenital heart glycogenosis caused by a recurrent activating R531Q mutation in the gamma 2-subunit of AMP-activated protein kinase (PRKAG2), not by phosphorylase kinase deficiency. Am J Hum Genet 76: 1034-1049.
129. Gollob MH, Green MS, Tang AS, Gollob T, Karibe A, et al. (2001) Identification of a gene responsible for familial Wolff-Parkinson-White syndrome. N Engl J Med 344: 1823-1831.
130. Li D, Parks SB, Kushner JD, Nauman D, Burgess D, et al. (2006) Mutations of presenilin genes in dilated cardiomyopathy and heart failure. Am J Hum Genet 79: 1030-1039.
131. Hayashi YK, Matsuda C, Ogawa M, Goto K, Tominaga K, et al. (2009) Human PTRF mutations cause secondary deficiency of caveolins resulting in muscular dystrophy with generalized lipodystrophy. J Clin Invest 119: 2623-2633.
132. Zhang Y, Chen HS, Khanna VK, De Leon S, Phillips MS, et al. (1993) A mutation in the human ryanodine receptor gene associated with central core disease. Nat Genet 5: 46-50.
133. Quane KA, Healy JM, Keating KE, Manning BM, Couch FJ, et al. (1993) Mutations in the ryanodine receptor gene in central core disease and malignant hyperthermia. Nat Genet 5: 51-55.
134. Monnier N, Ferreiro A, Marty I, Labarre-Vila A, Mezin P, et al. (2003) A homozygous splicing mutation causing a depletion of skeletal muscle RYR1 is associated with multi-minicore disease congenital myopathy with ophthalmoplegia. Hum Mol Genet 12: 1171-1178.
135. Jungbluth H, Zhou H, Hartley L, Halliger-Keller B, Messina S, et al. (2005) Minicore myopathy with ophthalmoplegia caused by mutations in the ryanodine receptor type 1 gene. Neurology 65: 1930-1935.
136. Sato I, Wu S, Ibarra MC, Hayashi YK, Fujita H, et al. (2008) Congenital neuromuscular disease with uniform type 1 fiber and RYR1 mutation. Neurology 70: 114-122.
137. Tiso N, Stephan DA, Nava A, Bagattin A, Devaney JM, et al. (2001) Identification of mutations in the cardiac ryanodine receptor gene in families affected with arrhythmogenic right ventricular cardiomyopathy type 2 (ARVD2). Hum Mol Genet 10: 189-194.
138. Laitinen-Forsblom PJ, Makynen P, Makynen H, Yli-Mayry S, Virtanen V, et al. (2006) SCN5A mutation associated with cardiac conduction defect and atrial arrhythmias. J Cardiovasc Electrophysiol 17: 480-485.
139. Groenewegen WA, Wilde AA (2005) Letter regarding article by McNair et al, "SCN5A mutation associated with dilated cardiomyopathy, conduction disorder, and arrhythmia". Circulation 112: e9; author reply e9-10.
140. McNair WP, Ku L, Taylor MR, Fain PR, Dao D, et al. (2004) SCN5A mutation associated with dilated cardiomyopathy, conduction disorder, and arrhythmia. Circulation 110: 2163-2167.
141. Chen Q, Kirsch GE, Zhang D, Brugada R, Brugada J, et al. (1998) Genetic basis and molecular mechanism for idiopathic ventricular fibrillation. Nature 392: 293-296.
142. Schoenmakers E, Agostini M, Mitchell C, Schoenmakers N, Papp L, et al. (2010) Mutations in the selenocysteine insertion sequence-binding protein 2 gene lead to a multisystem selenoprotein deficiency disorder in humans. J Clin Invest 120: 4220-4235.
143. Moghadaszadeh B, Petit N, Jaillard C, Brockington M, Roy SQ, et al. (2001) Mutations in SEPN1 cause congenital muscular dystrophy with spinal rigidity and restrictive respiratory syndrome. Nat Genet 29: 17-18.
144. Clarke NF, Kidson W, Quijano-Roy S, Estournet B, Ferreiro A, et al. (2006) SEPN1: associated with congenital fiber-type disproportion and insulin resistance. Ann Neurol 59: 546-552.
145. Ferreiro A, Quijano-Roy S, Pichereau C, Moghadaszadeh B, Goemans N, et al. (2002) Mutations of the selenoprotein N gene, which is implicated in rigid spine muscular dystrophy, cause the classical phenotype of multiminicore disease: reassessing the nosology of early-onset myopathies. Am J Hum Genet 71: 739-749.
146. Romero NB, Tome FM, Leturcq F, el Kerch FE, Azibi K, et al. (1994) Genetic heterogeneity of severe childhood autosomal recessive muscular dystrophy with adhalin (50 kDa dystrophin-associated glycoprotein) deficiency. C R Acad Sci III 317: 70-76.
147. Lim LE, Duclos F, Broux O, Bourg N, Sunada Y, et al. (1995) Beta-sarcoglycan: characterization and role in limb-girdle muscular dystrophy linked to 4q12. Nat Genet 11: 257-265.
148. Nigro V, de Sa Moreira E, Piluso G, Vainzof M, Belsito A, et al. (1996) Autosomal recessive limb-girdle muscular dystrophy, LGMD2F, is caused by a mutation in the delta-sarcoglycan gene. Nat Genet 14: 195-198.
149. Tsubata S, Bowles KR, Vatta M, Zintz C, Titus J, et al. (2000) Mutations in the human delta-sarcoglycan gene in familial and sporadic dilated cardiomyopathy. J Clin Invest 106: 655-662.
150. Noguchi S, McNally EM, Ben Othmane K, Hagiwara Y, Mizuno Y, et al. (1995) Mutations in the dystrophin-associated protein gamma-sarcoglycan in chromosome 13 muscular dystrophy. Science 270: 819-822.
151. Anttonen AK, Mahjneh I, Hamalainen RH, Lagier-Tourenne C, Kopra O, et al. (2005) The gene disrupted in Marinesco-Sjogren syndrome encodes SIL1, an HSPA5 cochaperone. Nat Genet 37: 1309-1311.
152. Nezu J, Tamai I, Oku A, Ohashi R, Yabuuchi H, et al. (1999) Primary systemic carnitine deficiency is caused by mutations in a gene encoding sodium ion-dependent carnitine transporter. Nat Genet 21: 91-94.
153. Lefebvre S, Burglen L, Reboullet S, Clermont O, Burlet P, et al. (1995) Identification and characterization of a spinal muscular atrophy-determining gene. Cell 80: 155-165.
154. Bello L, Piva L, Barp A, Taglia A, Picillo E, et al. (2012) Importance of SPP1 genotype as a covariate in clinical trials in Duchenne muscular dystrophy. Neurology 79: 159-162.
155. Zhang Q, Bethmann C, Worth NF, Davies JD, Wasner C, et al. (2007) Nesprin-1 and -2 are involved in the pathogenesis of Emery Dreifuss muscular dystrophy and are critical for nuclear envelope integrity. Hum Mol Genet 16: 2816-2833.
156. Gros-Louis F, Dupre N, Dion P, Fox MA, Laurent S, et al. (2007) Mutations in SYNE1 lead to a newly discovered form of autosomal recessive cerebellar ataxia. Nat Genet 39: 80-85.
157. Zhang Q, Skepper JN, Yang F, Davies JD, Hegyi L, et al. (2001) Nesprins: a novel family of spectrin-repeat-containing proteins that localize to the nuclear membrane in multiple tissues. J Cell Sci 114: 4485-4498.
158. Bione S, D'Adamo P, Maestrini E, Gedeon AK, Bolhuis PA, et al. (1996) A novel X-linked gene, G4.5. is responsible for Barth syndrome. Nat Genet 12: 385-389.
159. D'Adamo P, Fassone L, Gedeon A, Janssen EA, Bione S, et al. (1997) The X-linked gene G4.5 is responsible for different infantile dilated cardiomyopathies. Am J Hum Genet 61: 862-867.
160. Bleyl SB, Mumford BR, Brown-Harrison MC, Pagotto LT, Carey JC, et al. (1997) Xq28-linked noncompaction of the left ventricular myocardium: prenatal diagnosis and pathologic analysis of affected individuals. Am J Med Genet 72: 257-265.
161. Moreira ES, Wiltshire TJ, Faulkner G, Nilforoushan A, Vainzof M, et al. (2000) Limb-girdle muscular dystrophy type 2G is caused by mutations in the gene encoding the sarcomeric protein telethonin. Nat Genet 24: 163-166.
162. Beffagna G, Occhi G, Nava A, Vitiello L, Ditadi A, et al. (2005) Regulatory mutations in transforming growth factor-beta3 gene cause arrhythmogenic right ventricular cardiomyopathy type 1. Cardiovasc Res 65: 366-373.
163. Merner ND, Hodgkinson KA, Haywood AF, Connors S, French VM, et al. (2008) Arrhythmogenic right ventricular cardiomyopathy type 5 is a fully penetrant, lethal arrhythmic disorder caused by a missense mutation in the TMEM43 gene. Am J Hum Genet 82: 809-821.
164. Taylor MR, Slavov D, Gajewski A, Vlcek S, Ku L, et al. (2005) Thymopoietin (lamina-associated polypeptide 2) gene mutation associated with dilated cardiomyopathy. Hum Mutat 26: 566-574.
165. Mogensen J, Murphy RT, Shaw T, Bahl A, Redwood C, et al. (2004) Severe disease expression of cardiac troponin C and T mutations in patients with idiopathic dilated cardiomyopathy. J Am Coll Cardiol 44: 2033-2040.
166. Hoffmann B, Schmidt-Traub H, Perrot A, Osterziel KJ, Gessner R (2001) First mutation in cardiac troponin C, L29Q, in a patient with hypertrophic cardiomyopathy. Hum Mutat 17: 524.
167. Schmidtmann A, Lindow C, Villard S, Heuser A, Mugge A, et al. (2005) Cardiac troponin C-L29Q, related to hypertrophic cardiomyopathy, hinders the transduction of the protein kinase A dependent phosphorylation signal from cardiac troponin I to C. FEBS J 272: 6087-6097.
168. Landstrom AP, Parvatiyar MS, Pinto JR, Marquardt ML, Bos JM, et al. (2008) Molecular and functional characterization of novel hypertrophic cardiomyopathy susceptibility mutations in TNNC1-encoded troponin C. J Mol Cell Cardiol 45: 281-288.
169. Carballo S, Robinson P, Otway R, Fatkin D, Jongbloed JD, et al. (2009) Identification and functional characterization of cardiac troponin I as a novel disease gene in autosomal dominant dilated cardiomyopathy. Circ Res 105: 375-382.
170. Murphy RT, Mogensen J, Shaw A, Kubo T, Hughes S, et al. (2004) Novel mutation in cardiac troponin I in recessive idiopathic dilated cardiomyopathy. Lancet 363: 371-372.
171. Kimura A, Harada H, Park JE, Nishi H, Satoh M, et al. (1997) Mutations in the cardiac troponin I gene associated with hypertrophic cardiomyopathy. Nat Genet 16: 379-382.
172. Mogensen J, Kubo T, Duque M, Uribe W, Shaw A, et al. (2003) Idiopathic restrictive cardiomyopathy is part of the clinical expression of cardiac troponin I mutations. J Clin Invest 111: 209-216.
173. Johnston JJ, Kelley RI, Crawford TO, Morton DH, Agarwala R, et al. (2000) A novel nemaline myopathy in the Amish caused by a mutation in troponin T1. Am J Hum Genet 67: 814-821.
174. Thierfelder L, Watkins H, MacRae C, Lamas R, McKenna W, et al. (1994) Alpha-tropomyosin and cardiac troponin T mutations cause familial hypertrophic cardiomyopathy: a disease of the sarcomere. Cell 77: 701-712.
175. Peddy SB, Vricella LA, Crosson JE, Oswald GL, Cohn RD, et al. (2006) Infantile restrictive cardiomyopathy resulting from a mutation in the cardiac troponin T gene. Pediatrics 117: 1830-1833.
176. Olson TM, Kishimoto NY, Whitby FG, Michels VV (2001) Mutations that alter the surface charge of alpha-tropomyosin are associated with dilated cardiomyopathy. J Mol Cell Cardiol 33: 723-732.
177. Donner K, Ollikainen M, Ridanpaa M, Christen HJ, Goebel HH, et al. (2002) Mutations in the beta-tropomyosin (TPM2) gene--a rare cause of nemaline myopathy. Neuromuscul Disord 12: 151-158.
178. Lehtokari VL, Ceuterick-de Groote C, de Jonghe P, Marttila M, Laing NG, et al. (2007) Cap disease caused by heterozygous deletion of the beta-tropomyosin gene TPM2. Neuromuscul Disord 17: 433-442.
179. Ohlsson M, Fidzianska A, Tajsharghi H, Oldfors A (2009) TPM3 mutation in one of the original cases of cap disease. Neurology 72: 1961-1963.
180. Clarke NF, Kolski H, Dye DE, Lim E, Smith RL, et al. (2008) Mutations in TPM3 are a common cause of congenital fiber type disproportion. Ann Neurol 63: 329-337.
181. Laing NG, Wilton SD, Akkari PA, Dorosz S, Boundy K, et al. (1995) A mutation in the alpha tropomyosin gene TPM3 associated with autosomal dominant nemaline myopathy. Nat Genet 9: 75-79.
182. Frosk P, Weiler T, Nylen E, Sudha T, Greenberg CR, et al. (2002) Limb-girdle muscular dystrophy type 2H associated with mutation in TRIM32, a putative E3-ubiquitin-ligase gene. Am J Hum Genet 70: 663-672.
183. Hackman P, Vihola A, Haravuori H, Marchand S, Sarparanta J, et al. (2002) Tibial muscular dystrophy is a titinopathy caused by mutations in TTN, the gene encoding the giant skeletal-muscle protein titin. Am J Hum Genet 71: 492-500.
184. Lange S, Xiang F, Yakovenko A, Vihola A, Hackman P, et al. (2005) The kinase domain of titin controls muscle gene expression and protein turnover. Science 308: 1599-1603.
185. Gerull B, Gramlich M, Atherton J, McNabb M, Trombitas K, et al. (2002) Mutations of TTN, encoding the giant muscle filament titin, cause familial dilated cardiomyopathy. Nat Genet 30: 201-204.
186. Carmignac V, Salih MA, Quijano-Roy S, Marchand S, Al Rayess MM, et al. (2007) C-terminal titin deletions cause a novel early-onset myopathy with fatal cardiomyopathy. Ann Neurol 61: 340-351.
187. Satoh M, Takahashi M, Sakamoto T, Hiroe M, Marumo F, et al. (1999) Structural analysis of the titin gene in hypertrophic cardiomyopathy: identification of a novel disease gene. Biochem Biophys Res Commun 262: 411-417.
188. Olson TM, Illenberger S, Kishimoto NY, Huttelmaier S, Keating MT, et al. (2002) Metavinculin mutations alter actin interaction in dilated cardiomyopathy. Circulation 105: 431-437.
189. Vasile VC, Will ML, Ommen SR, Edwards WD, Olson TM, et al. (2006) Identification of a metavinculin missense mutation, R975W, associated with both hypertrophic and dilated cardiomyopathy. Mol Genet Metab 87: 169-174.
190. Watts GD, Wymer J, Kovach MJ, Mehta SG, Mumm S, et al. (2004) Inclusion body myopathy associated with Paget disease of bone and frontotemporal dementia is caused by mutant valosin-containing protein. Nat Genet 36: 377-381.
191. Ho M, Chelly J, Carter N, Danek A, Crocker P, et al. (1994) Isolation of the gene for McLeod syndrome that encodes a novel membrane transport protein. Cell 77: 869-880.
